# Supplementary material for: Inverted azolophanes: alternant o-heteroarene/p-arene macrocycles
Source: Chem Sci. 2025 Sep 23;16(42):19967–72. doi: 10.1039/d5sc05981j (PMC12477710; doi:10.1039/d5sc05981j)
Supplement: SC-016-D5SC05981J-s002 [file SC-016-D5SC05981J-s002.cif]

# Supplementary Information (SI) for Chemical Science.
# This journal is © The Royal Society of Chemistry 2025

####################################################################### 
# 
# This file contains crystal structure data downloaded from the 
# Cambridge Structural Database (CSD) hosted by the Cambridge 
# Crystallographic Data Centre (CCDC).
# 
# Full information about CCDC data access policies and citation 
# guidelines are available at http://www.ccdc.cam.ac.uk/access/V1 
# 
# Audit and citation data items may have been added by the CCDC. 
# Please retain this information to preserve the provenance of 
# this file and to allow appropriate attribution of the data. 
# 
#######################################################################

data_JL310-14_XW511
_database_code_depnum_ccdc_archive 'CCDC 2478993'
loop_
_audit_author_name
_audit_author_address
'Xiqu Wang'
;University of Houston
United States of America
;
_audit_update_record             
;
2025-08-07 deposited with the CCDC.	2025-09-22 downloaded from the CCDC.
;

_audit_creation_method           SHELXL-2018/3
_shelx_SHELXL_version_number     2018/3
_chemical_name_systematic        ?
_chemical_name_common            ?
_chemical_melting_point          ?
_chemical_formula_moiety         ?
_chemical_formula_sum            'C42 H32 Cl2 N4 O4'
_chemical_formula_weight         727.61


loop_
_atom_type_symbol
_atom_type_description
_atom_type_scat_dispersion_real
_atom_type_scat_dispersion_imag
_atom_type_scat_source
C C 0.0181 0.0091 'International Tables Vol C Tables 4.2.6.8 and 6.1.1.4'
H H 0.0000 0.0000 'International Tables Vol C Tables 4.2.6.8 and 6.1.1.4'
Cl Cl 0.3639 0.7018 'International Tables Vol C Tables 4.2.6.8 and 6.1.1.4'
N N 0.0311 0.0180 'International Tables Vol C Tables 4.2.6.8 and 6.1.1.4'
O O 0.0492 0.0322 'International Tables Vol C Tables 4.2.6.8 and 6.1.1.4'

_space_group_crystal_system      monoclinic
_space_group_IT_number           14
_space_group_name_H-M_alt        'P 21/c'
_space_group_name_Hall           '-P 2ybc'

_shelx_space_group_comment       
;
The symmetry employed for this shelxl refinement is uniquely defined
by the following loop, which should always be used as a source of
symmetry information in preference to the above space-group names.
They are only intended as comments.
;

loop_
_space_group_symop_operation_xyz
'x, y, z'
'-x, y+1/2, -z+1/2'
'-x, -y, -z'
'x, -y-1/2, z-1/2'

_cell_length_a                   16.7306(2)
_cell_length_b                   8.77900(10)
_cell_length_c                   24.8572(3)
_cell_angle_alpha                90
_cell_angle_beta                 109.0600(10)
_cell_angle_gamma                90
_cell_volume                     3450.82(7)
_cell_formula_units_Z            4
_cell_measurement_temperature    123(2)
_cell_measurement_reflns_used    9979
_cell_measurement_theta_min      2.79
_cell_measurement_theta_max      66.44

_exptl_crystal_description       needle
_exptl_crystal_colour            yellow
_exptl_crystal_density_meas      ?
_exptl_crystal_density_method    ?
_exptl_crystal_density_diffrn    1.401
_exptl_crystal_F_000             1512
_exptl_transmission_factor_min   ?
_exptl_transmission_factor_max   ?
_exptl_crystal_size_max          0.45
_exptl_crystal_size_mid          0.04
_exptl_crystal_size_min          0.03
_exptl_absorpt_coefficient_mu    2.108
_shelx_estimated_absorpt_T_min   0.451
_shelx_estimated_absorpt_T_max   0.939
_exptl_absorpt_correction_type   empirical
_exptl_absorpt_correction_T_min  0.7550
_exptl_absorpt_correction_T_max  0.9287
_exptl_absorpt_process_details   SADABS
_exptl_absorpt_special_details   ?
_diffrn_ambient_temperature      123(2)
_diffrn_radiation_wavelength     1.54178
_diffrn_radiation_type           CuK\a
_diffrn_source                   ?
_diffrn_measurement_device_type  'Bruker APEX-II CCD'
_diffrn_measurement_method       'narrow frame omega scans'
_diffrn_detector_area_resol_mean ?
_diffrn_reflns_number            34272
_diffrn_reflns_av_unetI/netI     0.0212
_diffrn_reflns_av_R_equivalents  0.0280
_diffrn_reflns_limit_h_min       -18
_diffrn_reflns_limit_h_max       19
_diffrn_reflns_limit_k_min       -9
_diffrn_reflns_limit_k_max       9
_diffrn_reflns_limit_l_min       -28
_diffrn_reflns_limit_l_max       29
_diffrn_reflns_theta_min         2.794
_diffrn_reflns_theta_max         66.471
_diffrn_reflns_theta_full        66.471
_diffrn_measured_fraction_theta_max 0.980
_diffrn_measured_fraction_theta_full 0.980
_diffrn_reflns_Laue_measured_fraction_max 0.980
_diffrn_reflns_Laue_measured_fraction_full 0.980
_diffrn_reflns_point_group_measured_fraction_max 0.980
_diffrn_reflns_point_group_measured_fraction_full 0.980
_reflns_number_total             5964
_reflns_number_gt                5386
_reflns_threshold_expression     'I > 2\s(I)'
_reflns_Friedel_coverage         0.000
_reflns_Friedel_fraction_max     .
_reflns_Friedel_fraction_full    .

_reflns_special_details          
;
 Reflections were merged by SHELXL according to the crystal
 class for the calculation of statistics and refinement.
 
 _reflns_Friedel_fraction is defined as the number of unique
 Friedel pairs measured divided by the number that would be
 possible theoretically, ignoring centric projections and
 systematic absences.
;

_computing_data_collection       'Bruker APEX4'
_computing_cell_refinement       'Bruker SAINT'
_computing_data_reduction        'Bruker SAINT'
_computing_structure_solution    'SHELXT 2018/2 (Sheldrick, 2018)'
_computing_structure_refinement  'SHELXL-2018/3 (Sheldrick, 2018)'
_computing_molecular_graphics    ?
_computing_publication_material  ?
_refine_special_details          ?
_refine_ls_structure_factor_coef Fsqd
_refine_ls_matrix_type           full
_refine_ls_weighting_scheme      calc
_refine_ls_weighting_details     
'w=1/[\s^2^(Fo^2^)+(0.0737P)^2^+1.5917P] where P=(Fo^2^+2Fc^2^)/3'
_atom_sites_solution_primary     ?
_atom_sites_solution_secondary   ?
_atom_sites_solution_hydrogens   geom
_refine_ls_hydrogen_treatment    constr
_refine_ls_extinction_method     none
_refine_ls_extinction_coef       .
_refine_ls_number_reflns         5964
_refine_ls_number_parameters     498
_refine_ls_number_restraints     563
_refine_ls_R_factor_all          0.0429
_refine_ls_R_factor_gt           0.0399
_refine_ls_wR_factor_ref         0.1197
_refine_ls_wR_factor_gt          0.1171
_refine_ls_goodness_of_fit_ref   1.080
_refine_ls_restrained_S_all      1.033
_refine_ls_shift/su_max          0.001
_refine_ls_shift/su_mean         0.000

loop_
_atom_site_label
_atom_site_type_symbol
_atom_site_fract_x
_atom_site_fract_y
_atom_site_fract_z
_atom_site_U_iso_or_equiv
_atom_site_adp_type
_atom_site_occupancy
_atom_site_site_symmetry_order
_atom_site_calc_flag
_atom_site_refinement_flags_posn
_atom_site_refinement_flags_adp
_atom_site_refinement_flags_occupancy
_atom_site_disorder_assembly
_atom_site_disorder_group
Cl1 Cl 0.06181(3) -0.09245(6) 0.29940(2) 0.04524(16) Uani 1 1 d . . . . .
Cl2 Cl 0.07697(3) 0.10182(6) 0.18707(2) 0.04048(15) Uani 1 1 d . . . . .
O1 O 0.7902(6) 0.3194(16) 0.4851(5) 0.0198(10) Uani 0.680(10) 1 d . . P A 1
O2 O 0.5620(7) -0.0896(16) 0.7173(5) 0.0192(10) Uani 0.680(10) 1 d . . P A 1
O3 O 0.2939(6) 0.6001(13) 0.2659(5) 0.0225(10) Uani 0.680(10) 1 d . . P A 1
O4 O 0.0664(10) 0.211(3) 0.5027(8) 0.0280(12) Uani 0.680(10) 1 d . . P A 1
N1 N 0.7257(13) 0.439(3) 0.4057(10) 0.0212(11) Uani 0.680(10) 1 d . . P A 1
N2 N 0.6840(11) -0.059(3) 0.7042(8) 0.0213(11) Uani 0.680(10) 1 d . . P A 1
N3 N 0.1724(13) 0.554(3) 0.2791(10) 0.0228(16) Uani 0.680(10) 1 d . . P A 1
N4 N 0.1334(10) 0.085(2) 0.5807(8) 0.0227(14) Uani 0.680(10) 1 d . . P A 1
O1' O 0.720(2) 0.435(6) 0.4092(18) 0.0212(11) Uani 0.320(10) 1 d . . P A 2
O2' O 0.6758(19) -0.047(5) 0.6995(14) 0.0213(11) Uani 0.320(10) 1 d . . P A 2
O3' O 0.180(2) 0.569(5) 0.2808(19) 0.0228(16) Uani 0.320(10) 1 d . . P A 2
O4' O 0.1411(18) 0.104(4) 0.5804(15) 0.0227(14) Uani 0.320(10) 1 d . . P A 2
N1' N 0.8005(18) 0.308(5) 0.4913(14) 0.0198(10) Uani 0.320(10) 1 d . . P A 2
N2' N 0.5537(19) -0.099(5) 0.7216(14) 0.0192(10) Uani 0.320(10) 1 d . . P A 2
N3' N 0.3034(17) 0.618(4) 0.2636(14) 0.0225(10) Uani 0.320(10) 1 d . . P A 2
N4' N 0.059(3) 0.216(8) 0.497(2) 0.0280(12) Uani 0.320(10) 1 d . . P A 2
C1 C 0.70768(10) 0.31079(19) 0.48057(7) 0.0203(3) Uani 1 1 d . . . . .
C2 C 0.79758(11) 0.3937(2) 0.44148(7) 0.0238(4) Uani 1 1 d . . . . .
C3 C 0.66471(10) 0.38687(19) 0.43184(7) 0.0204(3) Uani 1 1 d . . . . .
C4 C 0.68442(10) 0.22782(18) 0.52438(7) 0.0195(3) Uani 1 1 d . . . . .
C5 C 0.60537(10) 0.15928(19) 0.51298(7) 0.0208(3) Uani 1 1 d . . . . .
H5 H 0.566430 0.160819 0.475327 0.025 Uiso 1 1 calc R U . . .
C6 C 0.58298(11) 0.08909(19) 0.55584(7) 0.0211(3) Uani 1 1 d . . . . .
H6 H 0.528749 0.043506 0.547250 0.025 Uiso 1 1 calc R U . . .
C7 C 0.63915(10) 0.08438(18) 0.61163(7) 0.0194(3) Uani 1 1 d . . . . .
C8 C 0.71975(11) 0.1448(2) 0.62239(7) 0.0226(4) Uani 1 1 d . . . . .
H8 H 0.759736 0.137928 0.659600 0.027 Uiso 1 1 calc R U . . .
C9 C 0.74251(10) 0.21484(19) 0.57959(7) 0.0225(4) Uani 1 1 d . . . . .
H9 H 0.798038 0.254491 0.587694 0.027 Uiso 1 1 calc R U . . .
C10 C 0.88042(12) 0.4249(2) 0.43428(8) 0.0316(4) Uani 1 1 d . . . . .
H10A H 0.871658 0.478630 0.398241 0.047 Uiso 1 1 calc R U . . .
H10B H 0.909810 0.328543 0.433941 0.047 Uiso 1 1 calc R U . . .
H10C H 0.914637 0.488272 0.465875 0.047 Uiso 1 1 calc R U . . .
C11 C 0.57540(10) 0.42368(18) 0.40325(7) 0.0200(3) Uani 1 1 d . . . . .
C12 C 0.51796(10) 0.4427(2) 0.43311(7) 0.0214(3) Uani 1 1 d . . . . .
H12 H 0.537327 0.433380 0.473396 0.026 Uiso 1 1 calc R U . . .
C13 C 0.43406(11) 0.47450(19) 0.40512(7) 0.0218(3) Uani 1 1 d . . . . .
H13 H 0.396454 0.487151 0.426319 0.026 Uiso 1 1 calc R U . . .
C14 C 0.40339(11) 0.48849(18) 0.34561(7) 0.0212(3) Uani 1 1 d . . . . .
C15 C 0.46117(11) 0.4769(2) 0.31593(7) 0.0234(4) Uani 1 1 d . . . . .
H15 H 0.442334 0.491209 0.275857 0.028 Uiso 1 1 calc R U . . .
C16 C 0.54546(11) 0.4448(2) 0.34421(7) 0.0228(4) Uani 1 1 d . . . . .
H16 H 0.583612 0.436889 0.323212 0.027 Uiso 1 1 calc R U . . .
C17 C 0.61654(11) 0.01254(19) 0.65817(7) 0.0207(3) Uani 1 1 d . . . . .
C18 C 0.64358(11) -0.1149(2) 0.73609(7) 0.0242(4) Uani 1 1 d . . . . .
C19 C 0.54207(11) -0.00889(19) 0.66827(7) 0.0209(3) Uani 1 1 d . . . . .
C20 C 0.31421(11) 0.51944(19) 0.31502(7) 0.0229(4) Uani 1 1 d . . . . .
C21 C 0.21257(12) 0.6243(2) 0.24716(8) 0.0282(4) Uani 1 1 d . . . . .
C22 C 0.23935(11) 0.48962(19) 0.32351(7) 0.0223(4) Uani 1 1 d . . . . .
C23 C 0.68540(12) -0.2017(2) 0.78881(7) 0.0290(4) Uani 1 1 d . . . . .
H23A H 0.647190 -0.281487 0.793390 0.044 Uiso 1 1 calc R U . . .
H23B H 0.699379 -0.132641 0.821567 0.044 Uiso 1 1 calc R U . . .
H23C H 0.737340 -0.248302 0.786401 0.044 Uiso 1 1 calc R U . . .
C24 C 0.45378(10) 0.03218(19) 0.63959(7) 0.0203(3) Uani 1 1 d . . . . .
C25 C 0.38929(11) -0.0601(2) 0.64627(7) 0.0230(4) Uani 1 1 d . . . . .
H25 H 0.403367 -0.145981 0.670839 0.028 Uiso 1 1 calc R U . . .
C26 C 0.30541(11) -0.0272(2) 0.61741(7) 0.0238(4) Uani 1 1 d . . . . .
H26 H 0.262514 -0.091368 0.622228 0.029 Uiso 1 1 calc R U . . .
C27 C 0.28266(11) 0.09858(19) 0.58132(7) 0.0213(4) Uani 1 1 d . . . . .
C28 C 0.34672(10) 0.19463(19) 0.57648(7) 0.0212(3) Uani 1 1 d . . . . .
H28 H 0.332347 0.282874 0.553182 0.025 Uiso 1 1 calc R U . . .
C29 C 0.43088(10) 0.16228(19) 0.60534(7) 0.0210(3) Uani 1 1 d . . . . .
H29 H 0.473592 0.229103 0.601876 0.025 Uiso 1 1 calc R U . . .
C30 C 0.16974(13) 0.7112(2) 0.19480(8) 0.0354(5) Uani 1 1 d . . . . .
H30A H 0.147623 0.640493 0.162863 0.053 Uiso 1 1 calc R U . . .
H30B H 0.210193 0.780857 0.186763 0.053 Uiso 1 1 calc R U . . .
H30C H 0.122978 0.769838 0.200017 0.053 Uiso 1 1 calc R U . . .
C31 C 0.21560(11) 0.40827(19) 0.36759(7) 0.0217(4) Uani 1 1 d . . . . .
C32 C 0.14282(11) 0.4530(2) 0.37941(7) 0.0249(4) Uani 1 1 d . . . . .
H32 H 0.108150 0.531531 0.357443 0.030 Uiso 1 1 calc R U . . .
C33 C 0.12058(11) 0.3845(2) 0.42273(8) 0.0255(4) Uani 1 1 d . . . . .
H33 H 0.070984 0.416808 0.430130 0.031 Uiso 1 1 calc R U . . .
C34 C 0.17020(10) 0.2684(2) 0.45568(7) 0.0229(4) Uani 1 1 d . . . . .
C35 C 0.23998(11) 0.2163(2) 0.44105(7) 0.0231(4) Uani 1 1 d . . . . .
H35 H 0.272147 0.132432 0.460947 0.028 Uiso 1 1 calc R U . . .
C36 C 0.26229(10) 0.28580(19) 0.39805(7) 0.0223(3) Uani 1 1 d . . . . .
H36 H 0.310002 0.249774 0.389108 0.027 Uiso 1 1 calc R U . . .
C37 C 0.19278(11) 0.1322(2) 0.55264(7) 0.0238(4) Uani 1 1 d . . . . .
C38 C 0.14854(11) 0.2034(2) 0.50323(8) 0.0242(4) Uani 1 1 d . . . . .
C39 C 0.06173(11) 0.1435(2) 0.54836(8) 0.0291(4) Uani 1 1 d . . . . .
C40 C -0.01675(13) 0.1313(3) 0.56281(10) 0.0413(5) Uani 1 1 d . . . . .
H40A H -0.065260 0.123717 0.527754 0.062 Uiso 1 1 calc R U . . .
H40B H -0.022948 0.221781 0.584180 0.062 Uiso 1 1 calc R U . . .
H40C H -0.014229 0.040168 0.586090 0.062 Uiso 1 1 calc R U . . .
C41 C 0.05423(14) 0.1100(3) 0.29069(10) 0.0401(5) Uani 1 1 d . . . . .
H41A H -0.005084 0.137958 0.269612 0.048 Uiso 1 1 calc R U . . .
H41B H 0.070149 0.158936 0.328612 0.048 Uiso 1 1 calc R U . . .
C42 C 0.11032(12) 0.1685(2) 0.25920(8) 0.0338(4) Uani 1 1 d . . . . .
H42A H 0.169099 0.134711 0.278870 0.041 Uiso 1 1 calc R U . . .
H42B H 0.109622 0.281234 0.259387 0.041 Uiso 1 1 calc R U . . .

loop_
_atom_site_aniso_label
_atom_site_aniso_U_11
_atom_site_aniso_U_22
_atom_site_aniso_U_33
_atom_site_aniso_U_23
_atom_site_aniso_U_13
_atom_site_aniso_U_12
Cl1 0.0368(3) 0.0466(3) 0.0486(3) 0.0088(2) 0.0089(2) -0.0091(2)
Cl2 0.0417(3) 0.0456(3) 0.0344(3) -0.0045(2) 0.0128(2) 0.0023(2)
O1 0.014(3) 0.025(2) 0.019(3) 0.0039(16) 0.005(2) 0.0021(19)
O2 0.021(2) 0.0225(19) 0.017(2) 0.0050(12) 0.0104(12) 0.0004(16)
O3 0.024(2) 0.023(3) 0.0223(11) 0.0054(14) 0.0101(13) 0.0013(17)
O4 0.019(3) 0.035(2) 0.031(4) 0.002(2) 0.009(3) 0.002(2)
N1 0.020(2) 0.0247(16) 0.023(3) 0.0016(16) 0.0121(13) -0.0029(17)
N2 0.021(3) 0.023(3) 0.017(3) 0.0049(16) 0.003(2) 0.005(2)
N3 0.022(3) 0.024(4) 0.0211(14) 0.002(2) 0.004(2) 0.002(2)
N4 0.019(3) 0.024(4) 0.0285(8) 0.000(2) 0.0121(17) -0.006(2)
O1' 0.020(2) 0.0247(16) 0.023(3) 0.0016(16) 0.0121(13) -0.0029(17)
O2' 0.021(3) 0.023(3) 0.017(3) 0.0049(16) 0.003(2) 0.005(2)
O3' 0.022(3) 0.024(4) 0.0211(14) 0.002(2) 0.004(2) 0.002(2)
O4' 0.019(3) 0.024(4) 0.0285(8) 0.000(2) 0.0121(17) -0.006(2)
N1' 0.014(3) 0.025(2) 0.019(3) 0.0039(16) 0.005(2) 0.0021(19)
N2' 0.021(2) 0.0225(19) 0.017(2) 0.0050(12) 0.0104(12) 0.0004(16)
N3' 0.024(2) 0.023(3) 0.0223(11) 0.0054(14) 0.0101(13) 0.0013(17)
N4' 0.019(3) 0.035(2) 0.031(4) 0.002(2) 0.009(3) 0.002(2)
C1 0.0193(8) 0.0201(8) 0.0232(8) -0.0029(6) 0.0093(6) -0.0025(6)
C2 0.0229(9) 0.0256(9) 0.0257(9) -0.0017(7) 0.0116(7) -0.0033(7)
C3 0.0202(8) 0.0198(8) 0.0238(8) -0.0026(6) 0.0108(7) -0.0031(6)
C4 0.0216(8) 0.0173(8) 0.0213(8) -0.0007(6) 0.0092(6) 0.0006(6)
C5 0.0222(8) 0.0212(9) 0.0181(8) -0.0009(6) 0.0056(6) -0.0020(6)
C6 0.0205(8) 0.0209(9) 0.0224(8) -0.0007(6) 0.0078(7) -0.0036(6)
C7 0.0210(8) 0.0172(8) 0.0211(8) 0.0002(6) 0.0085(6) 0.0021(6)
C8 0.0223(8) 0.0235(9) 0.0203(8) 0.0010(6) 0.0049(7) 0.0020(6)
C9 0.0179(8) 0.0237(9) 0.0252(8) 0.0000(7) 0.0060(7) -0.0016(6)
C10 0.0241(9) 0.0442(12) 0.0297(10) -0.0037(8) 0.0133(8) -0.0066(8)
C11 0.0215(8) 0.0167(8) 0.0227(8) 0.0004(6) 0.0085(7) -0.0015(6)
C12 0.0233(8) 0.0230(9) 0.0185(8) -0.0010(6) 0.0074(7) -0.0006(6)
C13 0.0229(8) 0.0223(9) 0.0220(8) -0.0021(6) 0.0099(7) -0.0005(6)
C14 0.0233(8) 0.0174(8) 0.0231(8) -0.0004(6) 0.0076(7) -0.0001(6)
C15 0.0281(9) 0.0234(9) 0.0197(8) 0.0025(6) 0.0090(7) 0.0007(7)
C16 0.0255(9) 0.0226(9) 0.0237(8) 0.0008(7) 0.0127(7) -0.0013(7)
C17 0.0243(9) 0.0195(8) 0.0175(8) 0.0005(6) 0.0058(7) 0.0019(6)
C18 0.0290(9) 0.0236(9) 0.0197(8) 0.0006(6) 0.0076(7) 0.0015(7)
C19 0.0267(9) 0.0189(8) 0.0169(8) 0.0012(6) 0.0068(6) 0.0008(6)
C20 0.0277(9) 0.0209(9) 0.0183(8) -0.0002(6) 0.0050(7) 0.0037(7)
C21 0.0304(9) 0.0282(10) 0.0244(9) 0.0018(7) 0.0066(7) 0.0081(7)
C22 0.0243(9) 0.0205(9) 0.0202(8) -0.0010(6) 0.0046(7) 0.0035(6)
C23 0.0315(10) 0.0313(10) 0.0222(9) 0.0051(7) 0.0060(7) 0.0050(7)
C24 0.0233(8) 0.0208(8) 0.0190(8) -0.0026(6) 0.0097(6) 0.0003(6)
C25 0.0288(9) 0.0192(9) 0.0241(9) 0.0006(6) 0.0127(7) 0.0004(7)
C26 0.0251(9) 0.0225(9) 0.0270(9) -0.0020(7) 0.0130(7) -0.0042(7)
C27 0.0214(8) 0.0230(9) 0.0208(8) -0.0048(6) 0.0086(7) -0.0005(6)
C28 0.0238(8) 0.0188(8) 0.0219(8) -0.0008(6) 0.0088(7) 0.0002(6)
C29 0.0219(8) 0.0199(8) 0.0227(8) -0.0014(6) 0.0095(7) -0.0019(6)
C30 0.0351(11) 0.0428(12) 0.0295(10) 0.0126(8) 0.0122(8) 0.0154(8)
C31 0.0201(8) 0.0223(9) 0.0206(8) -0.0028(6) 0.0037(6) -0.0017(6)
C32 0.0214(9) 0.0247(9) 0.0263(9) 0.0002(7) 0.0043(7) 0.0035(7)
C33 0.0177(8) 0.0293(10) 0.0293(9) -0.0019(7) 0.0073(7) 0.0022(7)
C34 0.0199(8) 0.0244(9) 0.0240(8) -0.0027(7) 0.0065(7) -0.0021(6)
C35 0.0219(8) 0.0221(9) 0.0248(8) 0.0004(6) 0.0069(7) 0.0019(6)
C36 0.0201(8) 0.0239(9) 0.0231(8) -0.0019(6) 0.0075(7) 0.0017(6)
C37 0.0215(8) 0.0240(9) 0.0284(9) -0.0032(7) 0.0114(7) -0.0032(7)
C38 0.0192(8) 0.0250(9) 0.0303(9) -0.0035(7) 0.0105(7) -0.0010(6)
C39 0.0245(9) 0.0322(10) 0.0335(10) -0.0013(8) 0.0133(8) -0.0014(7)
C40 0.0296(11) 0.0532(14) 0.0477(13) -0.0084(10) 0.0217(9) -0.0070(9)
C41 0.0358(11) 0.0444(13) 0.0415(12) -0.0041(9) 0.0144(9) -0.0012(9)
C42 0.0283(10) 0.0347(11) 0.0353(10) -0.0052(8) 0.0061(8) -0.0022(8)

_geom_special_details            
;
 All esds (except the esd in the dihedral angle between two l.s. planes)
 are estimated using the full covariance matrix.  The cell esds are taken
 into account individually in the estimation of esds in distances, angles
 and torsion angles; correlations between esds in cell parameters are only
 used when they are defined by crystal symmetry.  An approximate (isotropic)
 treatment of cell esds is used for estimating esds involving l.s. planes.
;

loop_
_geom_bond_atom_site_label_1
_geom_bond_atom_site_label_2
_geom_bond_distance
_geom_bond_site_symmetry_2
_geom_bond_publ_flag
Cl1 C41 1.790(2) . ?
Cl2 C42 1.793(2) . ?
O1 C2 1.306(11) . ?
O1 C1 1.350(11) . ?
O2 C18 1.309(11) . ?
O2 C19 1.354(10) . ?
O3 C21 1.303(10) . ?
O3 C20 1.355(10) . ?
O4 C39 1.304(18) . ?
O4 C38 1.371(18) . ?
N1 C2 1.30(2) . ?
N1 C3 1.451(16) . ?
N2 C18 1.30(2) . ?
N2 C17 1.461(12) . ?
N3 C21 1.35(2) . ?
N3 C22 1.41(2) . ?
N4 C39 1.310(19) . ?
N4 C37 1.449(14) . ?
O1' C3 1.31(3) . ?
O1' C2 1.33(4) . ?
O2' C17 1.28(2) . ?
O2' C18 1.34(3) . ?
O3' C21 1.24(4) . ?
O3' C22 1.38(4) . ?
O4' C37 1.29(3) . ?
O4' C39 1.35(3) . ?
N1' C2 1.44(3) . ?
N1' C1 1.49(3) . ?
N2' C18 1.43(3) . ?
N2' C19 1.50(3) . ?
N3' C21 1.44(3) . ?
N3' C20 1.50(3) . ?
N4' C39 1.41(5) . ?
N4' C38 1.46(5) . ?
C1 C3 1.364(2) . ?
C1 C4 1.465(2) . ?
C2 C10 1.480(2) . ?
C3 C11 1.466(2) . ?
C4 C5 1.395(2) . ?
C4 C9 1.403(2) . ?
C5 C6 1.384(2) . ?
C6 C7 1.399(2) . ?
C7 C8 1.391(2) . ?
C7 C17 1.471(2) . ?
C8 C9 1.386(2) . ?
C11 C16 1.399(2) . ?
C11 C12 1.403(2) . ?
C12 C13 1.377(2) . ?
C13 C14 1.404(2) . ?
C14 C15 1.398(2) . ?
C14 C20 1.462(2) . ?
C15 C16 1.384(2) . ?
C17 C19 1.362(2) . ?
C18 C23 1.479(2) . ?
C19 C24 1.460(2) . ?
C20 C22 1.362(3) . ?
C21 C30 1.476(2) . ?
C22 C31 1.467(2) . ?
C24 C29 1.401(2) . ?
C24 C25 1.402(2) . ?
C25 C26 1.382(3) . ?
C26 C27 1.395(2) . ?
C27 C28 1.399(2) . ?
C27 C37 1.469(2) . ?
C28 C29 1.385(2) . ?
C31 C36 1.398(2) . ?
C31 C32 1.399(2) . ?
C32 C33 1.386(3) . ?
C33 C34 1.398(2) . ?
C34 C35 1.408(2) . ?
C34 C38 1.461(2) . ?
C35 C36 1.384(2) . ?
C37 C38 1.361(3) . ?
C39 C40 1.474(3) . ?
C41 C42 1.496(3) . ?

loop_
_geom_angle_atom_site_label_1
_geom_angle_atom_site_label_2
_geom_angle_atom_site_label_3
_geom_angle
_geom_angle_site_symmetry_1
_geom_angle_site_symmetry_3
_geom_angle_publ_flag
C2 O1 C1 109.2(5) . . ?
C18 O2 C19 109.3(5) . . ?
C21 O3 C20 109.4(5) . . ?
C39 O4 C38 108.4(10) . . ?
C2 N1 C3 103.0(14) . . ?
C18 N2 C17 102.6(11) . . ?
C21 N3 C22 102.9(13) . . ?
C39 N4 C37 103.1(11) . . ?
C3 O1' C2 110(3) . . ?
C17 O2' C18 110(2) . . ?
C21 O3' C22 111(3) . . ?
C37 O4' C39 110(2) . . ?
C2 N1' C1 95.6(14) . . ?
C18 N2' C19 95.6(14) . . ?
C21 N3' C20 95.0(13) . . ?
C39 N4' C38 98(2) . . ?
O1 C1 C3 106.0(4) . . ?
O1 C1 C4 118.6(4) . . ?
C3 C1 C4 135.47(15) . . ?
C3 C1 N1' 112.6(11) . . ?
C4 C1 N1' 112.0(11) . . ?
N1 C2 O1 113.8(8) . . ?
O1' C2 N1' 114.6(18) . . ?
N1 C2 C10 123.6(8) . . ?
O1 C2 C10 122.6(4) . . ?
O1' C2 C10 129.8(14) . . ?
N1' C2 C10 115.6(12) . . ?
O1' C3 C1 107.3(18) . . ?
C1 C3 N1 108.0(9) . . ?
O1' C3 C11 118.6(18) . . ?
C1 C3 C11 134.15(15) . . ?
N1 C3 C11 117.9(9) . . ?
C5 C4 C9 118.13(15) . . ?
C5 C4 C1 121.85(15) . . ?
C9 C4 C1 120.02(15) . . ?
C6 C5 C4 120.83(15) . . ?
C5 C6 C7 120.87(15) . . ?
C8 C7 C6 118.32(15) . . ?
C8 C7 C17 119.62(15) . . ?
C6 C7 C17 122.02(15) . . ?
C9 C8 C7 120.91(15) . . ?
C8 C9 C4 120.71(15) . . ?
C16 C11 C12 117.81(15) . . ?
C16 C11 C3 119.79(15) . . ?
C12 C11 C3 122.38(15) . . ?
C13 C12 C11 121.22(15) . . ?
C12 C13 C14 120.79(15) . . ?
C15 C14 C13 118.15(16) . . ?
C15 C14 C20 120.21(15) . . ?
C13 C14 C20 121.60(15) . . ?
C16 C15 C14 120.82(16) . . ?
C15 C16 C11 121.08(15) . . ?
O2' C17 C19 108.1(16) . . ?
C19 C17 N2 108.4(8) . . ?
O2' C17 C7 118.2(16) . . ?
C19 C17 C7 133.61(15) . . ?
N2 C17 C7 117.9(8) . . ?
N2 C18 O2 114.2(7) . . ?
O2' C18 N2' 113.9(15) . . ?
N2 C18 C23 123.2(6) . . ?
O2 C18 C23 122.7(4) . . ?
O2' C18 C23 130.8(11) . . ?
N2' C18 C23 115.3(11) . . ?
O2 C19 C17 105.5(4) . . ?
O2 C19 C24 118.8(4) . . ?
C17 C19 C24 135.75(15) . . ?
C17 C19 N2' 111.9(11) . . ?
C24 C19 N2' 112.3(11) . . ?
O3 C20 C22 105.5(4) . . ?
O3 C20 C14 118.6(4) . . ?
C22 C20 C14 135.87(16) . . ?
C22 C20 N3' 112.4(10) . . ?
C14 C20 N3' 111.6(10) . . ?
O3 C21 N3 112.3(11) . . ?
O3' C21 N3' 117(2) . . ?
O3' C21 C30 127.3(19) . . ?
O3 C21 C30 123.3(4) . . ?
N3 C21 C30 124.3(10) . . ?
N3' C21 C30 115.8(10) . . ?
C20 C22 O3' 104.5(15) . . ?
C20 C22 N3 109.7(8) . . ?
C20 C22 C31 134.15(16) . . ?
O3' C22 C31 121.2(15) . . ?
N3 C22 C31 116.1(8) . . ?
C29 C24 C25 118.35(15) . . ?
C29 C24 C19 122.02(15) . . ?
C25 C24 C19 119.63(15) . . ?
C26 C25 C24 120.53(16) . . ?
C25 C26 C27 121.11(15) . . ?
C26 C27 C28 118.46(16) . . ?
C26 C27 C37 119.49(15) . . ?
C28 C27 C37 121.92(15) . . ?
C29 C28 C27 120.63(16) . . ?
C28 C29 C24 120.79(15) . . ?
C36 C31 C32 118.24(16) . . ?
C36 C31 C22 122.63(15) . . ?
C32 C31 C22 119.13(15) . . ?
C33 C32 C31 120.93(16) . . ?
C32 C33 C34 120.85(16) . . ?
C33 C34 C35 118.00(16) . . ?
C33 C34 C38 120.13(15) . . ?
C35 C34 C38 121.86(16) . . ?
C36 C35 C34 120.80(16) . . ?
C35 C36 C31 120.91(15) . . ?
O4' C37 C38 108.0(15) . . ?
C38 C37 N4 108.0(8) . . ?
O4' C37 C27 117.3(15) . . ?
C38 C37 C27 134.36(16) . . ?
N4 C37 C27 117.6(8) . . ?
C37 C38 O4 106.1(7) . . ?
C37 C38 C34 134.74(16) . . ?
O4 C38 C34 119.1(7) . . ?
C37 C38 N4' 111.4(18) . . ?
C34 C38 N4' 113.8(18) . . ?
O4 C39 N4 114.1(10) . . ?
O4' C39 N4' 113(2) . . ?
O4 C39 C40 123.8(7) . . ?
N4 C39 C40 122.1(7) . . ?
O4' C39 C40 128.3(12) . . ?
N4' C39 C40 118.8(19) . . ?
C42 C41 Cl1 111.87(15) . . ?
C41 C42 Cl2 111.58(14) . . ?

_refine_diff_density_max         0.295
_refine_diff_density_min         -0.468
_refine_diff_density_rms         0.054

_shelx_res_file                  
;
TITL cu_XW511_0m_a.res in P2(1)/c
    cu_XW511_0m_a.res
    created by SHELXL-2018/3 at 10:23:17 on 09-May-2023

CELL  1.54178  16.7306   8.7790  24.8572   90.000  109.060   90.000
ZERR   4.000   0.0002   0.0001   0.0003    0.000    0.001    0.000
LATT  1
SYMM -X, 1/2+Y, 1/2-Z
SFAC C H CL N O
UNIT 168 128 8 16 16
OMIT -5 1 12
OMIT 7 0 0
ACTA
LIST 4
TEMP -150
SIZE 0.03 0.04 0.45
L.S. 10
BOND
RIGU
FMAP 2
PLAN 20
EADP O1 N1'
EADP O1' N1
EADP O2 N2'
EADP O2' N2
EADP O3 N3'
EADP O3' N3
EADP O4 N4'
EADP O4' N4
WGHT    0.073700    1.591700
FVAR       0.22199   0.67984
CL1   3    0.061807   -0.092446    0.299399    11.00000    0.03684    0.04658 =
         0.04858    0.00882    0.00889   -0.00914
CL2   3    0.076968    0.101824    0.187066    11.00000    0.04173    0.04564 =
         0.03436   -0.00447    0.01280    0.00229
PART 1 21
O1    5    0.790221    0.319399    0.485129    21.00000    0.01438    0.02516 =
         0.01934    0.00393    0.00464    0.00211
O2    5    0.561992   -0.089603    0.717306    21.00000    0.02116    0.02251 =
         0.01693    0.00498    0.01041    0.00043
O3    5    0.293873    0.600125    0.265901    21.00000    0.02360    0.02349 =
         0.02229    0.00544    0.01010    0.00129
O4    5    0.066436    0.210850    0.502728    21.00000    0.01898    0.03459 =
         0.03104    0.00151    0.00891    0.00172
N1    4    0.725656    0.438968    0.405671    21.00000    0.01975    0.02474 =
         0.02279    0.00156    0.01209   -0.00293
N2    4    0.684008   -0.059041    0.704181    21.00000    0.02150    0.02330 =
         0.01683    0.00492    0.00310    0.00536
N3    4    0.172367    0.554253    0.279118    21.00000    0.02153    0.02378 =
         0.02115    0.00182    0.00415    0.00170
N4    4    0.133386    0.085181    0.580737    21.00000    0.01897    0.02372 =
         0.02850    0.00017    0.01209   -0.00640
PART 2 -21
O1'   5    0.720494    0.434917    0.409194   -21.00000    0.01975    0.02474 =
         0.02279    0.00156    0.01209   -0.00293
O2'   5    0.675761   -0.046565    0.699452   -21.00000    0.02150    0.02330 =
         0.01683    0.00492    0.00310    0.00536
O3'   5    0.180054    0.568590    0.280762   -21.00000    0.02153    0.02378 =
         0.02115    0.00182    0.00415    0.00170
O4'   5    0.141099    0.103700    0.580395   -21.00000    0.01897    0.02372 =
         0.02850    0.00017    0.01209   -0.00640
N1'   4    0.800502    0.307908    0.491268   -21.00000    0.01438    0.02516 =
         0.01934    0.00393    0.00464    0.00211
N2'   4    0.553728   -0.098550    0.721628   -21.00000    0.02116    0.02251 =
         0.01693    0.00498    0.01041    0.00043
N3'   4    0.303432    0.617578    0.263625   -21.00000    0.02360    0.02349 =
         0.02229    0.00544    0.01010    0.00129
N4'   4    0.058738    0.216153    0.497157   -21.00000    0.01898    0.03459 =
         0.03104    0.00151    0.00891    0.00172
PART 0
C1    1    0.707676    0.310788    0.480566    11.00000    0.01931    0.02006 =
         0.02319   -0.00288    0.00927   -0.00255
C2    1    0.797580    0.393667    0.441476    11.00000    0.02294    0.02556 =
         0.02566   -0.00171    0.01155   -0.00327
C3    1    0.664714    0.386869    0.431844    11.00000    0.02019    0.01979 =
         0.02380   -0.00261    0.01083   -0.00311
C4    1    0.684425    0.227823    0.524384    11.00000    0.02161    0.01728 =
         0.02126   -0.00068    0.00917    0.00059
C5    1    0.605375    0.159285    0.512982    11.00000    0.02222    0.02121 =
         0.01814   -0.00093    0.00561   -0.00195
AFIX  43
H5    2    0.566430    0.160819    0.475327    11.00000   -1.20000
AFIX   0
C6    1    0.582982    0.089090    0.555837    11.00000    0.02051    0.02086 =
         0.02242   -0.00068    0.00782   -0.00358
AFIX  43
H6    2    0.528749    0.043506    0.547250    11.00000   -1.20000
AFIX   0
C7    1    0.639153    0.084376    0.611632    11.00000    0.02100    0.01724 =
         0.02112    0.00020    0.00846    0.00207
C8    1    0.719753    0.144793    0.622390    11.00000    0.02232    0.02350 =
         0.02035    0.00096    0.00487    0.00199
AFIX  43
H8    2    0.759736    0.137928    0.659600    11.00000   -1.20000
AFIX   0
C9    1    0.742514    0.214835    0.579586    11.00000    0.01790    0.02366 =
         0.02521   -0.00003    0.00598   -0.00162
AFIX  43
H9    2    0.798038    0.254491    0.587694    11.00000   -1.20000
AFIX   0
C10   1    0.880417    0.424917    0.434275    11.00000    0.02406    0.04423 =
         0.02973   -0.00371    0.01325   -0.00660
AFIX 137
H10A  2    0.871658    0.478630    0.398241    11.00000   -1.50000
H10B  2    0.909810    0.328543    0.433941    11.00000   -1.50000
H10C  2    0.914637    0.488272    0.465875    11.00000   -1.50000
AFIX   0
C11   1    0.575404    0.423678    0.403247    11.00000    0.02147    0.01673 =
         0.02274    0.00037    0.00846   -0.00150
C12   1    0.517961    0.442664    0.433111    11.00000    0.02325    0.02297 =
         0.01846   -0.00100    0.00742   -0.00057
AFIX  43
H12   2    0.537327    0.433380    0.473396    11.00000   -1.20000
AFIX   0
C13   1    0.434056    0.474498    0.405115    11.00000    0.02287    0.02234 =
         0.02195   -0.00214    0.00988   -0.00045
AFIX  43
H13   2    0.396454    0.487151    0.426319    11.00000   -1.20000
AFIX   0
C14   1    0.403391    0.488488    0.345608    11.00000    0.02328    0.01739 =
         0.02309   -0.00042    0.00765   -0.00006
C15   1    0.461172    0.476873    0.315933    11.00000    0.02809    0.02343 =
         0.01965    0.00251    0.00900    0.00066
AFIX  43
H15   2    0.442334    0.491209    0.275857    11.00000   -1.20000
AFIX   0
C16   1    0.545455    0.444757    0.344213    11.00000    0.02554    0.02261 =
         0.02374    0.00083    0.01266   -0.00129
AFIX  43
H16   2    0.583612    0.436889    0.323212    11.00000   -1.20000
AFIX   0
C17   1    0.616538    0.012545    0.658174    11.00000    0.02428    0.01945 =
         0.01748    0.00050    0.00576    0.00192
C18   1    0.643583   -0.114912    0.736091    11.00000    0.02898    0.02362 =
         0.01968    0.00064    0.00764    0.00149
C19   1    0.542070   -0.008886    0.668273    11.00000    0.02668    0.01885 =
         0.01686    0.00115    0.00681    0.00083
C20   1    0.314210    0.519438    0.315018    11.00000    0.02769    0.02094 =
         0.01828   -0.00023    0.00496    0.00373
C21   1    0.212573    0.624346    0.247159    11.00000    0.03045    0.02816 =
         0.02437    0.00181    0.00664    0.00809
C22   1    0.239354    0.489618    0.323514    11.00000    0.02429    0.02050 =
         0.02023   -0.00104    0.00463    0.00352
C23   1    0.685401   -0.201653    0.788810    11.00000    0.03151    0.03135 =
         0.02220    0.00511    0.00605    0.00499
AFIX 137
H23A  2    0.647190   -0.281487    0.793390    11.00000   -1.50000
H23B  2    0.699379   -0.132641    0.821567    11.00000   -1.50000
H23C  2    0.737340   -0.248302    0.786401    11.00000   -1.50000
AFIX   0
C24   1    0.453778    0.032178    0.639586    11.00000    0.02329    0.02078 =
         0.01903   -0.00259    0.00973    0.00031
C25   1    0.389292   -0.060129    0.646272    11.00000    0.02880    0.01918 =
         0.02412    0.00061    0.01274    0.00041
AFIX  43
H25   2    0.403367   -0.145981    0.670839    11.00000   -1.20000
AFIX   0
C26   1    0.305409   -0.027233    0.617411    11.00000    0.02508    0.02253 =
         0.02696   -0.00203    0.01303   -0.00423
AFIX  43
H26   2    0.262514   -0.091368    0.622228    11.00000   -1.20000
AFIX   0
C27   1    0.282664    0.098581    0.581320    11.00000    0.02141    0.02299 =
         0.02078   -0.00480    0.00858   -0.00048
C28   1    0.346724    0.194631    0.576484    11.00000    0.02380    0.01884 =
         0.02193   -0.00078    0.00881    0.00022
AFIX  43
H28   2    0.332347    0.282874    0.553182    11.00000   -1.20000
AFIX   0
C29   1    0.430879    0.162276    0.605342    11.00000    0.02191    0.01994 =
         0.02274   -0.00144    0.00949   -0.00190
AFIX  43
H29   2    0.473592    0.229103    0.601876    11.00000   -1.20000
AFIX   0
C30   1    0.169742    0.711181    0.194800    11.00000    0.03512    0.04280 =
         0.02951    0.01261    0.01225    0.01539
AFIX 137
H30A  2    0.147623    0.640493    0.162863    11.00000   -1.50000
H30B  2    0.210193    0.780857    0.186763    11.00000   -1.50000
H30C  2    0.122978    0.769838    0.200017    11.00000   -1.50000
AFIX   0
C31   1    0.215596    0.408272    0.367586    11.00000    0.02009    0.02226 =
         0.02056   -0.00277    0.00366   -0.00170
C32   1    0.142820    0.453045    0.379409    11.00000    0.02140    0.02465 =
         0.02627    0.00018    0.00435    0.00348
AFIX  43
H32   2    0.108150    0.531531    0.357443    11.00000   -1.20000
AFIX   0
C33   1    0.120581    0.384483    0.422734    11.00000    0.01772    0.02928 =
         0.02926   -0.00188    0.00735    0.00220
AFIX  43
H33   2    0.070984    0.416808    0.430130    11.00000   -1.20000
AFIX   0
C34   1    0.170205    0.268384    0.455680    11.00000    0.01990    0.02438 =
         0.02404   -0.00270    0.00647   -0.00211
C35   1    0.239980    0.216305    0.441054    11.00000    0.02191    0.02207 =
         0.02480    0.00037    0.00694    0.00189
AFIX  43
H35   2    0.272147    0.132432    0.460947    11.00000   -1.20000
AFIX   0
C36   1    0.262290    0.285804    0.398048    11.00000    0.02006    0.02386 =
         0.02315   -0.00192    0.00748    0.00174
AFIX  43
H36   2    0.310002    0.249774    0.389108    11.00000   -1.20000
AFIX   0
C37   1    0.192783    0.132199    0.552637    11.00000    0.02153    0.02403 =
         0.02840   -0.00323    0.01145   -0.00316
C38   1    0.148545    0.203366    0.503230    11.00000    0.01915    0.02502 =
         0.03028   -0.00352    0.01055   -0.00101
C39   1    0.061730    0.143500    0.548364    11.00000    0.02449    0.03216 =
         0.03354   -0.00126    0.01329   -0.00138
C40   1   -0.016751    0.131267    0.562807    11.00000    0.02962    0.05321 =
         0.04773   -0.00844    0.02174   -0.00699
AFIX 137
H40A  2   -0.065260    0.123717    0.527754    11.00000   -1.50000
H40B  2   -0.022948    0.221781    0.584180    11.00000   -1.50000
H40C  2   -0.014229    0.040168    0.586090    11.00000   -1.50000
AFIX   0
C41   1    0.054231    0.109978    0.290693    11.00000    0.03577    0.04444 =
         0.04147   -0.00413    0.01437   -0.00123
AFIX  23
H41A  2   -0.005084    0.137958    0.269612    11.00000   -1.20000
H41B  2    0.070149    0.158936    0.328612    11.00000   -1.20000
AFIX   0
C42   1    0.110315    0.168475    0.259202    11.00000    0.02831    0.03468 =
         0.03535   -0.00520    0.00606   -0.00218
AFIX  23
H42A  2    0.169099    0.134711    0.278870    11.00000   -1.20000
H42B  2    0.109622    0.281234    0.259387    11.00000   -1.20000
AFIX   0
HKLF 4


REM  cu_XW511_0m_a.res in P2(1)/c
REM wR2 = 0.1197, GooF = S = 1.080, Restrained GooF = 1.033 for all data
REM R1 = 0.0399 for 5386 Fo > 4sig(Fo) and 0.0429 for all 5964 data
REM 498 parameters refined using 563 restraints

END

WGHT      0.0737      1.5912

REM Highest difference peak  0.295,  deepest hole -0.468,  1-sigma level  0.054
Q1    1   0.4261  0.0001  0.6457  11.00000  0.05    0.29
Q2    1   0.0663  0.0250  0.3279  11.00000  0.05    0.29
Q3    1   0.4318  0.4759  0.3339  11.00000  0.05    0.28
Q4    1   0.3166  0.1447  0.5792  11.00000  0.05    0.27
Q5    1   0.5439  0.4313  0.4207  11.00000  0.05    0.26
Q6    1   0.7432 -0.1621  0.8084  11.00000  0.05    0.25
Q7    1   0.7094  0.2176  0.5465  11.00000  0.05    0.25
Q8    1   0.4958  0.0111  0.6521  11.00000  0.05    0.25
Q9    1   0.6834  0.4036  0.4231  11.00000  0.05    0.25
Q10   1   0.1499  0.3193  0.4419  11.00000  0.05    0.24
Q11   1   0.5702  0.0214  0.6632  11.00000  0.05    0.24
Q12   1   0.6540 -0.1992  0.8122  11.00000  0.05    0.24
Q13   1  -0.0538  0.2237  0.5490  11.00000  0.05    0.24
Q14   1   0.6240  0.0432  0.6339  11.00000  0.05    0.24
Q15   1   0.2028  0.2455  0.4484  11.00000  0.05    0.24
Q16   1   0.1847  0.4163  0.3698  11.00000  0.05    0.24
Q17   1   0.2471  0.1141  0.5695  11.00000  0.05    0.23
Q18   1   0.8409  0.4096  0.4327  11.00000  0.05    0.23
Q19   1   0.2771  0.4633  0.3170  11.00000  0.05    0.23
Q20   1   0.6235  0.3985  0.4209  11.00000  0.05    0.23
;
_shelx_res_checksum              7651
####################################################################### 
# 
# This file contains crystal structure data downloaded from the 
# Cambridge Structural Database (CSD) hosted by the Cambridge 
# Crystallographic Data Centre (CCDC).
# 
# Full information about CCDC data access policies and citation 
# guidelines are available at http://www.ccdc.cam.ac.uk/access/V1 
# 
# Audit and citation data items may have been added by the CCDC. 
# Please retain this information to preserve the provenance of 
# this file and to allow appropriate attribution of the data. 
# 
#######################################################################

data_JL642_XW604
_database_code_depnum_ccdc_archive 'CCDC 2478996'
loop_
_audit_author_name
_audit_author_address
'Xiqu Wang'
;University of Houston
United States of America
;
_audit_update_record             
;
2025-08-07 deposited with the CCDC.	2025-09-22 downloaded from the CCDC.
;

_audit_creation_method           SHELXL-2019/3
_shelx_SHELXL_version_number     2019/3
_chemical_name_systematic        ?
_chemical_name_common            ?
_chemical_melting_point          ?
_chemical_formula_moiety         ?
_chemical_formula_sum            'C74 H74 F4 N10 O6'
_chemical_formula_weight         1275.43


loop_
_atom_type_symbol
_atom_type_description
_atom_type_scat_dispersion_real
_atom_type_scat_dispersion_imag
_atom_type_scat_source
C C 0.0181 0.0091 'International Tables Vol C Tables 4.2.6.8 and 6.1.1.4'
H H 0.0000 0.0000 'International Tables Vol C Tables 4.2.6.8 and 6.1.1.4'
F F 0.0727 0.0534 'International Tables Vol C Tables 4.2.6.8 and 6.1.1.4'
N N 0.0311 0.0180 'International Tables Vol C Tables 4.2.6.8 and 6.1.1.4'
O O 0.0492 0.0322 'International Tables Vol C Tables 4.2.6.8 and 6.1.1.4'

_space_group_crystal_system      triclinic
_space_group_IT_number           2
_space_group_name_H-M_alt        'P -1'
_space_group_name_Hall           '-P 1'

_shelx_space_group_comment       
;
The symmetry employed for this shelxl refinement is uniquely defined
by the following loop, which should always be used as a source of
symmetry information in preference to the above space-group names.
They are only intended as comments.
;

loop_
_space_group_symop_operation_xyz
'x, y, z'
'-x, -y, -z'

_cell_length_a                   10.4421(3)
_cell_length_b                   15.6560(4)
_cell_length_c                   21.4219(5)
_cell_angle_alpha                74.348(2)
_cell_angle_beta                 75.957(2)
_cell_angle_gamma                78.119(2)
_cell_volume                     3234.27(15)
_cell_formula_units_Z            2
_cell_measurement_temperature    123(2)
_cell_measurement_reflns_used    8091
_cell_measurement_theta_min      2.96
_cell_measurement_theta_max      66.65


_exptl_crystal_description       needle
_exptl_crystal_colour            colourless
_exptl_crystal_density_meas      ?
_exptl_crystal_density_method    ?
_exptl_crystal_density_diffrn    1.310
_exptl_crystal_F_000             1344
_exptl_transmission_factor_min   ?
_exptl_transmission_factor_max   ?
_exptl_crystal_size_max          0.38
_exptl_crystal_size_mid          0.03
_exptl_crystal_size_min          0.01
_exptl_absorpt_coefficient_mu    0.757
_shelx_estimated_absorpt_T_min   0.762
_shelx_estimated_absorpt_T_max   0.992
_exptl_absorpt_correction_type   empirical
_exptl_absorpt_correction_T_min  0.7538
_exptl_absorpt_correction_T_max  0.8643
_exptl_absorpt_process_details   SADABS
_exptl_absorpt_special_details   ?
_diffrn_ambient_temperature      123(2)
_diffrn_radiation_wavelength     1.54178
_diffrn_radiation_type           CuK\a
_diffrn_source                   ?
_diffrn_measurement_device_type  'Bruker APEX-II CCD'
_diffrn_measurement_method       'narrow frame omega scans'
_diffrn_detector_area_resol_mean ?
_diffrn_reflns_number            52586
_diffrn_reflns_av_unetI/netI     0.0714
_diffrn_reflns_av_R_equivalents  0.0604
_diffrn_reflns_limit_h_min       -12
_diffrn_reflns_limit_h_max       12
_diffrn_reflns_limit_k_min       -18
_diffrn_reflns_limit_k_max       17
_diffrn_reflns_limit_l_min       -25
_diffrn_reflns_limit_l_max       25
_diffrn_reflns_theta_min         2.185
_diffrn_reflns_theta_max         67.496
_diffrn_reflns_theta_full        67.496
_diffrn_measured_fraction_theta_max 0.961
_diffrn_measured_fraction_theta_full 0.961
_diffrn_reflns_Laue_measured_fraction_max 0.961
_diffrn_reflns_Laue_measured_fraction_full 0.961
_diffrn_reflns_point_group_measured_fraction_max 0.961
_diffrn_reflns_point_group_measured_fraction_full 0.961
_reflns_number_total             11223
_reflns_number_gt                7456
_reflns_threshold_expression     'I > 2\s(I)'
_reflns_Friedel_coverage         0.000
_reflns_Friedel_fraction_max     .
_reflns_Friedel_fraction_full    .

_reflns_special_details          
;
 Reflections were merged by SHELXL according to the crystal
 class for the calculation of statistics and refinement.
 
 _reflns_Friedel_fraction is defined as the number of unique
 Friedel pairs measured divided by the number that would be
 possible theoretically, ignoring centric projections and
 systematic absences.
;

_computing_data_collection       'Bruker APEX4'
_computing_cell_refinement       'Bruker SAINT'
_computing_data_reduction        'Bruker SAINT'
_computing_structure_solution    'SHELXT 2018/2 (Sheldrick, 2018)'
_computing_structure_refinement  'SHELXL-2019/2 (Sheldrick, 2019)'
_computing_molecular_graphics    ?
_computing_publication_material  ?
_refine_special_details          ?
_refine_ls_structure_factor_coef Fsqd
_refine_ls_matrix_type           full
_refine_ls_weighting_scheme      calc
_refine_ls_weighting_details     
'w=1/[\s^2^(Fo^2^)+(0.0810P)^2^+0.7825P] where P=(Fo^2^+2Fc^2^)/3'
_atom_sites_solution_primary     ?
_atom_sites_solution_secondary   ?
_atom_sites_solution_hydrogens   geom
_refine_ls_hydrogen_treatment    constr
_refine_ls_extinction_method     none
_refine_ls_extinction_coef       .
_refine_ls_number_reflns         11223
_refine_ls_number_parameters     895
_refine_ls_number_restraints     12
_refine_ls_R_factor_all          0.0875
_refine_ls_R_factor_gt           0.0562
_refine_ls_wR_factor_ref         0.1714
_refine_ls_wR_factor_gt          0.1494
_refine_ls_goodness_of_fit_ref   1.045
_refine_ls_restrained_S_all      1.045
_refine_ls_shift/su_max          0.001
_refine_ls_shift/su_mean         0.000

loop_
_atom_site_label
_atom_site_type_symbol
_atom_site_fract_x
_atom_site_fract_y
_atom_site_fract_z
_atom_site_U_iso_or_equiv
_atom_site_adp_type
_atom_site_occupancy
_atom_site_site_symmetry_order
_atom_site_calc_flag
_atom_site_refinement_flags_posn
_atom_site_refinement_flags_adp
_atom_site_refinement_flags_occupancy
_atom_site_disorder_assembly
_atom_site_disorder_group
F1 F -0.28181(15) 0.75002(12) 0.88269(8) 0.0669(5) Uani 1 1 d . . . . .
F2 F 1.76747(14) 0.23733(11) 0.12262(8) 0.0608(4) Uani 1 1 d . . . . .
F3 F 0.8945(2) -0.16237(12) 0.95971(9) 0.0812(6) Uani 1 1 d . . . . .
F4 F 0.5868(2) 1.16686(12) 0.04097(9) 0.0832(6) Uani 1 1 d . . . . .
O2 O 0.14350(18) 1.02149(13) 0.65095(10) 0.0575(5) Uani 1 1 d . . . . .
H2A H 0.142063 0.975892 0.637731 0.086 Uiso 1 1 calc R U . . .
O3 O 0.1394(2) 0.89066(13) 0.59609(10) 0.0691(6) Uani 1 1 d . . . . .
H3A H 0.177800 0.837335 0.604210 0.104 Uiso 1 1 calc R U . . .
O4 O 1.3517(2) 0.11878(13) 0.40516(11) 0.0643(6) Uani 1 1 d . . . . .
H4 H 1.319289 0.173051 0.393775 0.096 Uiso 1 1 calc R U . . .
O5 O 1.35029(18) -0.01214(13) 0.34928(12) 0.0640(6) Uani 1 1 d . . . . .
H5A H 1.361867 0.030822 0.362758 0.096 Uiso 1 1 calc R U . . .
O6 O 0.23720(18) 0.44722(13) 0.83841(9) 0.0592(5) Uani 1 1 d . . . . .
N1 N 1.21292(18) 0.41578(13) 0.27830(9) 0.0376(5) Uani 1 1 d . . . . .
H1 H 1.219651 0.454462 0.239703 0.045 Uiso 1 1 calc R U . . .
N2 N 1.25949(18) 0.29598(13) 0.35587(9) 0.0368(4) Uani 1 1 d . . . . .
N3 N 0.7353(2) 0.79904(13) 0.24608(10) 0.0427(5) Uani 1 1 d . . . . .
N4 N 0.54853(19) 0.85132(13) 0.30826(9) 0.0411(5) Uani 1 1 d . . . . .
H4A H 0.473764 0.886310 0.319847 0.049 Uiso 1 1 calc R U . . .
N5 N 0.93449(19) 0.15387(13) 0.69287(9) 0.0393(5) Uani 1 1 d . . . . .
H55 H 1.002000 0.114787 0.679334 0.047 Uiso 1 1 calc R U . . .
N6 N 0.76518(19) 0.21511(13) 0.75928(10) 0.0417(5) Uani 1 1 d . . . . .
N7 N 0.27680(18) 0.58958(13) 0.72247(10) 0.0394(5) Uani 1 1 d . . . . .
H7 H 0.270873 0.550699 0.760971 0.047 Uiso 1 1 calc R U . . .
N8 N 0.22530(18) 0.70783(13) 0.64429(9) 0.0384(5) Uani 1 1 d . . . . .
N10 N 0.3526(3) 0.31962(16) 0.88994(12) 0.0594(6) Uani 1 1 d . . . . .
C1 C 1.4218(2) 0.31313(16) 0.24879(12) 0.0396(6) Uani 1 1 d . . . . .
C2 C 1.5239(2) 0.25003(18) 0.27302(13) 0.0484(6) Uani 1 1 d . . . . .
H2 H 1.513508 0.224361 0.319175 0.058 Uiso 1 1 calc R U . . .
C3 C 1.6400(3) 0.22417(18) 0.23101(14) 0.0534(7) Uani 1 1 d . . . . .
H3 H 1.709279 0.181070 0.247785 0.064 Uiso 1 1 calc R U . . .
C4 C 1.6530(2) 0.26205(18) 0.16463(13) 0.0475(6) Uani 1 1 d . . . . .
C5 C 1.5569(3) 0.3255(2) 0.13870(13) 0.0549(7) Uani 1 1 d . . . . .
H5 H 1.569273 0.351463 0.092541 0.066 Uiso 1 1 calc R U . . .
C6 C 1.4410(3) 0.35095(19) 0.18120(13) 0.0519(7) Uani 1 1 d . . . . .
H6 H 1.373310 0.395100 0.163880 0.062 Uiso 1 1 calc R U . . .
C7 C 1.2997(2) 0.33963(16) 0.29389(11) 0.0371(5) Uani 1 1 d . . . . .
C8 C 1.1122(2) 0.42268(16) 0.33295(11) 0.0361(5) Uani 1 1 d . . . . .
C9 C 1.1424(2) 0.34720(15) 0.38122(11) 0.0356(5) Uani 1 1 d . . . . .
C10 C 1.0069(2) 0.50148(16) 0.32982(11) 0.0363(5) Uani 1 1 d . . . . .
C11 C 1.0373(2) 0.58294(16) 0.28790(12) 0.0405(6) Uani 1 1 d . . . . .
H11 H 1.125322 0.586253 0.262739 0.049 Uiso 1 1 calc R U . . .
C12 C 0.9425(2) 0.65880(16) 0.28208(11) 0.0399(6) Uani 1 1 d . . . . .
H12 H 0.966178 0.713026 0.252563 0.048 Uiso 1 1 calc R U . . .
C13 C 0.8127(2) 0.65731(16) 0.31873(11) 0.0362(5) Uani 1 1 d . . . . .
C14 C 0.7816(2) 0.57605(16) 0.36103(11) 0.0378(5) Uani 1 1 d . . . . .
H14 H 0.693778 0.573206 0.386588 0.045 Uiso 1 1 calc R U . . .
C15 C 0.8766(2) 0.49918(16) 0.36645(11) 0.0366(5) Uani 1 1 d . . . . .
H15 H 0.852765 0.444595 0.395316 0.044 Uiso 1 1 calc R U . . .
C16 C 1.0766(2) 0.31936(16) 0.45065(11) 0.0359(5) Uani 1 1 d . . . . .
C17 C 1.0636(2) 0.22989(16) 0.47961(12) 0.0405(6) Uani 1 1 d . . . . .
H17 H 1.096611 0.186375 0.453803 0.049 Uiso 1 1 calc R U . . .
C18 C 1.0035(2) 0.20317(16) 0.54538(12) 0.0409(6) Uani 1 1 d . . . . .
H18 H 0.996318 0.141548 0.563873 0.049 Uiso 1 1 calc R U . . .
C19 C 0.9533(2) 0.26462(15) 0.58509(11) 0.0351(5) Uani 1 1 d . . . . .
C20 C 0.9687(2) 0.35404(16) 0.55674(11) 0.0383(5) Uani 1 1 d . . . . .
H20 H 0.937853 0.397273 0.582872 0.046 Uiso 1 1 calc R U . . .
C21 C 1.0284(2) 0.38052(16) 0.49088(11) 0.0388(5) Uani 1 1 d . . . . .
H21 H 1.036895 0.441991 0.472545 0.047 Uiso 1 1 calc R U . . .
C22 C 0.7152(2) 0.74004(15) 0.30760(11) 0.0375(5) Uani 1 1 d . . . . .
C23 C 0.6336(2) 0.86514(16) 0.24876(12) 0.0422(6) Uani 1 1 d . . . . .
C24 C 0.6006(2) 0.77223(15) 0.34748(11) 0.0377(5) Uani 1 1 d . . . . .
C25 C 0.8880(2) 0.23515(15) 0.65466(11) 0.0363(5) Uani 1 1 d . . . . .
C26 C 0.8588(2) 0.14420(16) 0.75478(11) 0.0396(5) Uani 1 1 d . . . . .
C27 C 0.7812(2) 0.27196(15) 0.69665(11) 0.0374(5) Uani 1 1 d . . . . .
C28 C 0.6179(3) 0.94510(17) 0.19484(12) 0.0463(6) Uani 1 1 d . . . . .
C29 C 0.7316(3) 0.97447(18) 0.15164(13) 0.0534(7) Uani 1 1 d . . . . .
H29 H 0.817368 0.942996 0.157841 0.064 Uiso 1 1 calc R U . . .
C30 C 0.7211(3) 1.0490(2) 0.09979(14) 0.0630(8) Uani 1 1 d . . . . .
H30 H 0.798539 1.069080 0.070251 0.076 Uiso 1 1 calc R U . . .
C31 C 0.5962(4) 1.09309(19) 0.09210(15) 0.0633(8) Uani 1 1 d . . . . .
C32 C 0.4820(3) 1.0671(2) 0.13331(15) 0.0663(9) Uani 1 1 d . . . . .
H32 H 0.396995 1.099567 0.126677 0.080 Uiso 1 1 calc R U . . .
C33 C 0.4929(3) 0.99205(19) 0.18522(14) 0.0588(8) Uani 1 1 d . . . . .
H33 H 0.414592 0.972639 0.214331 0.071 Uiso 1 1 calc R U . . .
C34 C 0.5381(2) 0.74365(15) 0.41698(11) 0.0359(5) Uani 1 1 d . . . . .
C35 C 0.6143(2) 0.70474(15) 0.46569(11) 0.0373(5) Uani 1 1 d . . . . .
H35 H 0.708948 0.696185 0.453350 0.045 Uiso 1 1 calc R U . . .
C36 C 0.5545(2) 0.67842(15) 0.53154(11) 0.0367(5) Uani 1 1 d . . . . .
H36 H 0.608474 0.652782 0.563799 0.044 Uiso 1 1 calc R U . . .
C37 C 0.4143(2) 0.68926(15) 0.55125(11) 0.0357(5) Uani 1 1 d . . . . .
C38 C 0.3387(2) 0.72949(15) 0.50255(11) 0.0389(5) Uani 1 1 d . . . . .
H38 H 0.244030 0.738104 0.514770 0.047 Uiso 1 1 calc R U . . .
C39 C 0.3984(2) 0.75695(16) 0.43718(11) 0.0388(5) Uani 1 1 d . . . . .
H39 H 0.344418 0.785300 0.405268 0.047 Uiso 1 1 calc R U . . .
C40 C 0.8725(2) 0.06423(17) 0.80869(12) 0.0426(6) Uani 1 1 d . . . . .
C41 C 0.9602(3) -0.01303(18) 0.79906(14) 0.0559(7) Uani 1 1 d . . . . .
H41 H 1.015679 -0.013642 0.756822 0.067 Uiso 1 1 calc R U . . .
C42 C 0.9681(3) -0.0892(2) 0.84999(15) 0.0604(8) Uani 1 1 d . . . . .
H42 H 1.027794 -0.142001 0.843116 0.073 Uiso 1 1 calc R U . . .
C43 C 0.8878(3) -0.0864(2) 0.91021(14) 0.0576(7) Uani 1 1 d . . . . .
C44 C 0.8009(3) -0.0115(2) 0.92232(15) 0.0667(9) Uani 1 1 d . . . . .
H44 H 0.746977 -0.011352 0.964961 0.080 Uiso 1 1 calc R U . . .
C45 C 0.7936(3) 0.06386(19) 0.87093(13) 0.0574(7) Uani 1 1 d . . . . .
H45 H 0.733567 0.116264 0.878412 0.069 Uiso 1 1 calc R U . . .
C46 C 0.6861(2) 0.35591(16) 0.68562(12) 0.0383(5) Uani 1 1 d . . . . .
C47 C 0.6539(2) 0.39991(15) 0.62444(12) 0.0382(5) Uani 1 1 d . . . . .
H47 H 0.699568 0.378144 0.586385 0.046 Uiso 1 1 calc R U . . .
C48 C 0.5566(2) 0.47486(16) 0.61800(12) 0.0382(5) Uani 1 1 d . . . . .
H48 H 0.534727 0.502497 0.575873 0.046 Uiso 1 1 calc R U . . .
C49 C 0.4900(2) 0.51055(15) 0.67255(11) 0.0367(5) Uani 1 1 d . . . . .
C50 C 0.5260(2) 0.46862(16) 0.73315(12) 0.0394(5) Uani 1 1 d . . . . .
H50 H 0.485182 0.493032 0.770565 0.047 Uiso 1 1 calc R U . . .
C51 C 0.6200(2) 0.39224(16) 0.74007(12) 0.0395(5) Uani 1 1 d . . . . .
H51 H 0.640157 0.363818 0.782435 0.047 Uiso 1 1 calc R U . . .
C52 C 0.3466(2) 0.66008(16) 0.62001(11) 0.0369(5) Uani 1 1 d . . . . .
C53 C 0.3799(2) 0.58603(16) 0.66850(11) 0.0375(5) Uani 1 1 d . . . . .
C54 C 0.1863(2) 0.66309(16) 0.70613(11) 0.0383(5) Uani 1 1 d . . . . .
C55 C 0.0631(2) 0.68675(16) 0.75237(12) 0.0409(6) Uani 1 1 d . . . . .
C56 C 0.0470(3) 0.64470(19) 0.81919(14) 0.0593(8) Uani 1 1 d . . . . .
H56 H 0.116836 0.601138 0.835017 0.071 Uiso 1 1 calc R U . . .
C57 C -0.0699(3) 0.6656(2) 0.86310(14) 0.0641(9) Uani 1 1 d . . . . .
H57 H -0.081706 0.636059 0.908650 0.077 Uiso 1 1 calc R U . . .
C58 C -0.1675(3) 0.72950(19) 0.83914(13) 0.0507(7) Uani 1 1 d . . . . .
C59 C -0.1562(2) 0.77296(18) 0.77369(13) 0.0491(6) Uani 1 1 d . . . . .
H59 H -0.226374 0.816855 0.758529 0.059 Uiso 1 1 calc R U . . .
C60 C -0.0392(2) 0.75091(17) 0.73028(12) 0.0439(6) Uani 1 1 d . . . . .
H60 H -0.029112 0.780215 0.684716 0.053 Uiso 1 1 calc R U . . .
C61 C 0.3974(4) 0.1557(2) 0.93257(17) 0.0781(10) Uani 1 1 d . . . . .
H61A H 0.310037 0.149651 0.926376 0.117 Uiso 1 1 calc R U . . .
H61B H 0.389340 0.163058 0.977433 0.117 Uiso 1 1 calc R U . . .
H61C H 0.461096 0.101800 0.926154 0.117 Uiso 1 1 calc R U . . .
C62 C 0.4450(3) 0.2345(2) 0.88427(18) 0.0726(9) Uani 1 1 d . . . . .
H62A H 0.456277 0.225501 0.839130 0.087 Uiso 1 1 calc R U . . .
H62B H 0.533618 0.239837 0.890601 0.087 Uiso 1 1 calc R U . . .
C63 C 0.2994(3) 0.37153(19) 0.83959(14) 0.0542(7) Uani 1 1 d . . . . .
H63 H 0.310365 0.348257 0.801683 0.065 Uiso 1 1 calc R U . . .
C64 C 0.3353(3) 0.3519(2) 0.95009(16) 0.0698(9) Uani 1 1 d . . . . .
H64A H 0.321595 0.301236 0.989109 0.084 Uiso 1 1 calc R U . . .
H64B H 0.254132 0.397455 0.953166 0.084 Uiso 1 1 calc R U . . .
C65 C 0.4512(4) 0.3920(3) 0.9518(2) 0.0990(13) Uani 1 1 d . . . . .
H65A H 0.530617 0.346023 0.952285 0.149 Uiso 1 1 calc R U . . .
H65B H 0.432278 0.415286 0.991779 0.149 Uiso 1 1 calc R U . . .
H65C H 0.467106 0.441089 0.912643 0.149 Uiso 1 1 calc R U . . .
O1 O 1.2208(6) 0.5374(2) 0.1486(3) 0.0723(16) Uani 0.749(3) 1 d D . P A 1
N9 N 1.1304(4) 0.6594(3) 0.08053(19) 0.0566(11) Uani 0.749(3) 1 d D . P A 1
C66 C 0.9973(6) 0.8078(4) 0.0892(3) 0.0762(14) Uani 0.749(3) 1 d D . P A 1
H66A H 0.991466 0.871919 0.067929 0.114 Uiso 0.749(3) 1 calc R U P A 1
H66B H 1.002394 0.798656 0.135635 0.114 Uiso 0.749(3) 1 calc R U P A 1
H66C H 0.917915 0.785635 0.086623 0.114 Uiso 0.749(3) 1 calc R U P A 1
C67 C 1.1202(4) 0.7574(3) 0.0543(2) 0.0615(10) Uani 0.749(3) 1 d D . P A 1
H67A H 1.118675 0.771494 0.006524 0.074 Uiso 0.749(3) 1 calc R U P A 1
H67B H 1.200287 0.777760 0.059041 0.074 Uiso 0.749(3) 1 calc R U P A 1
C68 C 1.0572(4) 0.6081(3) 0.0561(2) 0.0674(12) Uani 0.749(3) 1 d D . P A 1
H68A H 0.980108 0.648355 0.039504 0.081 Uiso 0.749(3) 1 calc R U P A 1
H68B H 1.022374 0.559801 0.093013 0.081 Uiso 0.749(3) 1 calc R U P A 1
C69 C 1.1460(11) 0.5677(5) 0.0016(3) 0.0807(18) Uani 0.749(3) 1 d D . P A 1
H69A H 1.093778 0.537396 -0.015672 0.121 Uiso 0.749(3) 1 calc R U P A 1
H69B H 1.218370 0.524213 0.018967 0.121 Uiso 0.749(3) 1 calc R U P A 1
H69C H 1.183977 0.615227 -0.033990 0.121 Uiso 0.749(3) 1 calc R U P A 1
C70 C 1.2044(4) 0.6181(3) 0.1248(2) 0.0669(12) Uani 0.749(3) 1 d D . P A 1
H70 H 1.248625 0.654044 0.139473 0.080 Uiso 0.749(3) 1 calc R U P A 1
O1' O 1.206(2) 0.5064(10) 0.1485(11) 0.0723(16) Uani 0.251(3) 1 d D . P A 2
N9' N 1.1004(14) 0.6284(8) 0.0848(6) 0.0566(11) Uani 0.251(3) 1 d D . P A 2
C66' C 1.0559(18) 0.7866(11) 0.0837(11) 0.0762(14) Uani 0.251(3) 1 d D . P A 2
H66D H 1.092702 0.816560 0.038327 0.114 Uiso 0.251(3) 1 calc R U P A 2
H66E H 1.127198 0.766320 0.109254 0.114 Uiso 0.251(3) 1 calc R U P A 2
H66F H 0.986179 0.828659 0.104218 0.114 Uiso 0.251(3) 1 calc R U P A 2
C67' C 0.9976(11) 0.7077(7) 0.0828(6) 0.0615(10) Uani 0.251(3) 1 d D . P A 2
H67C H 0.923560 0.696439 0.121419 0.074 Uiso 0.251(3) 1 calc R U P A 2
H67D H 0.961009 0.720354 0.042147 0.074 Uiso 0.251(3) 1 calc R U P A 2
C68' C 1.2013(12) 0.6211(9) 0.0246(5) 0.066(4) Uani 0.251(3) 1 d D . P A 2
H68C H 1.282203 0.580505 0.036589 0.079 Uiso 0.251(3) 1 calc R U P A 2
H68D H 1.226648 0.680910 0.001485 0.079 Uiso 0.251(3) 1 calc R U P A 2
C69' C 1.146(4) 0.5848(19) -0.0209(10) 0.0807(18) Uani 0.251(3) 1 d D . P A 2
H69D H 1.216044 0.576320 -0.059516 0.121 Uiso 0.251(3) 1 calc R U P A 2
H69E H 1.070401 0.627565 -0.035548 0.121 Uiso 0.251(3) 1 calc R U P A 2
H69F H 1.116437 0.527218 0.002922 0.121 Uiso 0.251(3) 1 calc R U P A 2
C70' C 1.1089(11) 0.5655(7) 0.1390(5) 0.058(3) Uani 0.251(3) 1 d D . P A 2
H70' H 1.033516 0.565157 0.174248 0.069 Uiso 0.251(3) 1 calc R U P A 2
C71 C 0.2747(4) 1.0283(3) 0.6498(2) 0.0874(11) Uani 1 1 d . . . . .
H71A H 0.335418 0.992388 0.620592 0.131 Uiso 1 1 calc R U . . .
H71B H 0.292886 1.006219 0.694593 0.131 Uiso 1 1 calc R U . . .
H71C H 0.288184 1.091264 0.633280 0.131 Uiso 1 1 calc R U . . .
C72 C 0.1686(3) 0.9269(2) 0.52932(16) 0.0668(8) Uani 1 1 d . . . . .
H72A H 0.264597 0.912589 0.512673 0.100 Uiso 1 1 calc R U . . .
H72B H 0.142734 0.992229 0.520863 0.100 Uiso 1 1 calc R U . . .
H72C H 0.119121 0.901944 0.506732 0.100 Uiso 1 1 calc R U . . .
C73 C 1.4013(4) 0.1055(2) 0.4604(2) 0.0917(12) Uani 1 1 d . . . . .
H73A H 1.488332 0.126215 0.448374 0.138 Uiso 1 1 calc R U . . .
H73B H 1.411867 0.041366 0.481823 0.138 Uiso 1 1 calc R U . . .
H73C H 1.339745 0.139117 0.490849 0.138 Uiso 1 1 calc R U . . .
C74 C 1.2149(3) -0.0053(2) 0.34838(17) 0.0695(9) Uani 1 1 d . . . . .
H74A H 1.200101 0.022021 0.303337 0.104 Uiso 1 1 calc R U . . .
H74B H 1.161344 0.032182 0.378259 0.104 Uiso 1 1 calc R U . . .
H74C H 1.188604 -0.065221 0.362906 0.104 Uiso 1 1 calc R U . . .

loop_
_atom_site_aniso_label
_atom_site_aniso_U_11
_atom_site_aniso_U_22
_atom_site_aniso_U_33
_atom_site_aniso_U_23
_atom_site_aniso_U_13
_atom_site_aniso_U_12
F1 0.0485(9) 0.0714(11) 0.0573(10) -0.0138(8) 0.0120(7) 0.0150(8)
F2 0.0428(8) 0.0613(10) 0.0598(10) -0.0159(8) 0.0100(7) 0.0112(7)
F3 0.0952(14) 0.0632(11) 0.0575(11) 0.0216(9) -0.0171(10) 0.0048(10)
F4 0.1177(16) 0.0522(11) 0.0635(11) 0.0158(9) -0.0311(11) -0.0003(10)
O2 0.0541(11) 0.0480(12) 0.0673(13) -0.0199(10) -0.0101(9) 0.0057(9)
O3 0.0947(16) 0.0372(11) 0.0607(13) -0.0087(10) -0.0023(11) 0.0036(10)
O4 0.0665(13) 0.0397(11) 0.0748(14) -0.0123(10) -0.0047(11) 0.0059(9)
O5 0.0444(11) 0.0510(12) 0.0962(16) -0.0293(11) -0.0110(10) 0.0063(9)
O6 0.0490(11) 0.0492(12) 0.0563(12) 0.0008(9) 0.0043(9) 0.0090(9)
N1 0.0312(10) 0.0391(11) 0.0335(10) -0.0048(9) -0.0030(8) 0.0056(8)
N2 0.0302(10) 0.0371(11) 0.0387(11) -0.0124(9) -0.0030(8) 0.0048(8)
N3 0.0404(11) 0.0390(12) 0.0398(11) -0.0016(9) -0.0074(9) 0.0033(9)
N4 0.0386(11) 0.0378(11) 0.0376(11) -0.0031(9) -0.0079(9) 0.0082(9)
N5 0.0387(11) 0.0310(11) 0.0402(11) -0.0045(9) -0.0060(9) 0.0052(8)
N6 0.0397(11) 0.0382(11) 0.0382(11) -0.0017(9) -0.0053(9) 0.0018(9)
N7 0.0346(10) 0.0382(11) 0.0366(11) -0.0054(9) -0.0028(8) 0.0043(8)
N8 0.0313(10) 0.0375(11) 0.0411(11) -0.0106(9) -0.0043(8) 0.0053(8)
N10 0.0703(16) 0.0468(14) 0.0513(14) -0.0069(11) -0.0106(12) 0.0051(11)
C1 0.0344(12) 0.0383(13) 0.0403(14) -0.0098(11) -0.0024(10) 0.0026(10)
C2 0.0408(14) 0.0472(15) 0.0429(14) -0.0018(12) -0.0031(11) 0.0072(11)
C3 0.0374(14) 0.0480(16) 0.0580(17) -0.0039(13) -0.0025(12) 0.0115(11)
C4 0.0325(13) 0.0487(15) 0.0508(16) -0.0142(13) 0.0047(11) 0.0052(11)
C5 0.0455(15) 0.0625(18) 0.0408(15) -0.0078(13) 0.0011(12) 0.0104(13)
C6 0.0400(14) 0.0577(17) 0.0443(15) -0.0077(13) -0.0048(11) 0.0135(12)
C7 0.0300(11) 0.0379(13) 0.0381(13) -0.0092(11) -0.0039(10) 0.0034(10)
C8 0.0313(12) 0.0370(13) 0.0362(12) -0.0095(10) -0.0040(9) 0.0013(9)
C9 0.0305(11) 0.0336(12) 0.0403(13) -0.0108(10) -0.0062(10) 0.0019(9)
C10 0.0312(12) 0.0368(13) 0.0373(13) -0.0094(10) -0.0053(10) 0.0021(9)
C11 0.0317(12) 0.0414(14) 0.0424(14) -0.0086(11) -0.0022(10) 0.0003(10)
C12 0.0390(13) 0.0350(13) 0.0385(13) -0.0032(11) -0.0042(10) -0.0011(10)
C13 0.0322(12) 0.0365(13) 0.0355(12) -0.0076(10) -0.0070(9) 0.0041(9)
C14 0.0290(11) 0.0377(13) 0.0409(13) -0.0082(11) -0.0031(10) 0.0020(9)
C15 0.0332(12) 0.0332(13) 0.0394(13) -0.0066(10) -0.0063(10) 0.0004(9)
C16 0.0287(11) 0.0364(13) 0.0376(13) -0.0071(10) -0.0058(9) 0.0035(9)
C17 0.0391(13) 0.0336(13) 0.0426(14) -0.0112(11) -0.0018(10) 0.0041(10)
C18 0.0392(13) 0.0324(13) 0.0435(14) -0.0056(11) -0.0037(11) 0.0020(10)
C19 0.0293(11) 0.0355(13) 0.0352(12) -0.0048(10) -0.0077(9) 0.0040(9)
C20 0.0384(12) 0.0333(13) 0.0377(13) -0.0082(10) -0.0041(10) 0.0023(10)
C21 0.0358(12) 0.0331(13) 0.0415(13) -0.0062(11) -0.0059(10) 0.0026(10)
C22 0.0368(12) 0.0338(13) 0.0346(12) -0.0028(10) -0.0052(10) 0.0019(10)
C23 0.0435(13) 0.0371(14) 0.0396(14) -0.0042(11) -0.0099(11) 0.0040(11)
C24 0.0361(12) 0.0316(12) 0.0394(13) -0.0035(10) -0.0084(10) 0.0028(9)
C25 0.0362(12) 0.0300(12) 0.0370(12) -0.0037(10) -0.0069(10) 0.0022(9)
C26 0.0392(13) 0.0359(13) 0.0370(13) -0.0031(11) -0.0067(10) 0.0014(10)
C27 0.0374(12) 0.0323(13) 0.0362(13) -0.0025(10) -0.0060(10) 0.0000(10)
C28 0.0540(15) 0.0376(14) 0.0388(14) -0.0036(11) -0.0097(12) 0.0056(11)
C29 0.0611(17) 0.0457(16) 0.0447(15) -0.0018(12) -0.0113(13) 0.0006(13)
C30 0.082(2) 0.0487(17) 0.0498(17) 0.0016(14) -0.0127(15) -0.0081(15)
C31 0.092(2) 0.0384(16) 0.0486(17) 0.0059(13) -0.0230(17) 0.0030(15)
C32 0.080(2) 0.0504(18) 0.0562(18) -0.0039(15) -0.0252(17) 0.0194(16)
C33 0.0633(18) 0.0489(17) 0.0496(16) -0.0001(13) -0.0129(13) 0.0114(13)
C34 0.0346(12) 0.0297(12) 0.0378(13) -0.0057(10) -0.0053(10) 0.0022(9)
C35 0.0308(12) 0.0344(13) 0.0402(13) -0.0053(10) -0.0056(10) 0.0032(9)
C36 0.0309(12) 0.0344(13) 0.0411(13) -0.0069(10) -0.0094(10) 0.0039(9)
C37 0.0344(12) 0.0298(12) 0.0382(13) -0.0083(10) -0.0046(10) 0.0030(9)
C38 0.0304(12) 0.0369(13) 0.0431(14) -0.0086(11) -0.0041(10) 0.0043(10)
C39 0.0356(12) 0.0364(13) 0.0395(13) -0.0087(10) -0.0075(10) 0.0054(10)
C40 0.0425(13) 0.0379(14) 0.0403(14) 0.0001(11) -0.0103(11) -0.0001(10)
C41 0.0464(15) 0.0476(16) 0.0551(17) 0.0061(13) -0.0061(13) 0.0052(12)
C42 0.0498(16) 0.0505(17) 0.0628(19) 0.0084(14) -0.0130(14) 0.0061(13)
C43 0.0617(18) 0.0515(17) 0.0475(16) 0.0121(13) -0.0185(14) -0.0042(14)
C44 0.086(2) 0.0546(19) 0.0440(16) 0.0037(14) -0.0075(15) -0.0029(16)
C45 0.0715(19) 0.0452(16) 0.0442(16) -0.0039(13) -0.0062(14) 0.0010(14)
C46 0.0308(12) 0.0346(13) 0.0428(14) -0.0042(11) -0.0035(10) -0.0006(9)
C47 0.0365(12) 0.0332(13) 0.0388(13) -0.0074(10) -0.0031(10) 0.0020(10)
C48 0.0342(12) 0.0372(13) 0.0387(13) -0.0064(11) -0.0062(10) 0.0000(10)
C49 0.0292(11) 0.0339(13) 0.0396(13) -0.0044(10) -0.0021(10) 0.0007(9)
C50 0.0339(12) 0.0410(14) 0.0380(13) -0.0095(11) -0.0019(10) 0.0005(10)
C51 0.0350(12) 0.0404(14) 0.0364(13) -0.0041(11) -0.0054(10) 0.0007(10)
C52 0.0285(11) 0.0377(13) 0.0417(13) -0.0109(11) -0.0069(10) 0.0030(9)
C53 0.0327(12) 0.0362(13) 0.0380(13) -0.0093(10) -0.0023(10) 0.0026(10)
C54 0.0339(12) 0.0368(13) 0.0383(13) -0.0089(11) -0.0040(10) 0.0043(10)
C55 0.0372(13) 0.0367(13) 0.0408(14) -0.0084(11) -0.0013(10) 0.0035(10)
C56 0.0511(16) 0.0525(17) 0.0496(16) -0.0026(13) 0.0027(13) 0.0197(13)
C57 0.0610(18) 0.0604(19) 0.0431(15) -0.0021(14) 0.0074(13) 0.0182(15)
C58 0.0392(14) 0.0538(17) 0.0449(15) -0.0115(13) 0.0061(11) 0.0075(12)
C59 0.0370(13) 0.0478(15) 0.0552(16) -0.0131(13) -0.0078(12) 0.0101(11)
C60 0.0391(13) 0.0442(15) 0.0419(14) -0.0088(11) -0.0053(11) 0.0029(11)
C61 0.097(3) 0.063(2) 0.069(2) -0.0089(18) -0.0199(19) -0.0055(19)
C62 0.070(2) 0.0542(19) 0.079(2) -0.0106(17) -0.0047(17) 0.0042(15)
C63 0.0559(17) 0.0485(17) 0.0488(16) -0.0034(13) -0.0036(13) -0.0060(13)
C64 0.081(2) 0.059(2) 0.060(2) -0.0094(16) -0.0118(17) 0.0005(17)
C65 0.095(3) 0.096(3) 0.115(3) -0.031(3) -0.047(3) 0.006(2)
O1 0.086(2) 0.055(3) 0.0485(13) -0.002(3) -0.0089(14) 0.032(3)
N9 0.050(2) 0.056(3) 0.0517(16) 0.0028(18) -0.0127(16) 0.0023(17)
C66 0.080(4) 0.070(3) 0.064(3) -0.018(2) -0.005(3) 0.014(3)
C67 0.058(2) 0.061(2) 0.058(2) -0.006(2) -0.0124(19) 0.0009(18)
C68 0.051(2) 0.063(3) 0.078(3) 0.003(2) -0.016(2) -0.007(2)
C69 0.097(3) 0.073(4) 0.069(5) -0.009(4) -0.019(5) -0.012(3)
C70 0.067(3) 0.075(3) 0.054(2) -0.016(2) -0.020(2) 0.012(2)
O1' 0.086(2) 0.055(3) 0.0485(13) -0.002(3) -0.0089(14) 0.032(3)
N9' 0.050(2) 0.056(3) 0.0517(16) 0.0028(18) -0.0127(16) 0.0023(17)
C66' 0.080(4) 0.070(3) 0.064(3) -0.018(2) -0.005(3) 0.014(3)
C67' 0.058(2) 0.061(2) 0.058(2) -0.006(2) -0.0124(19) 0.0009(18)
C68' 0.063(8) 0.079(9) 0.043(7) -0.003(6) 0.007(5) -0.019(7)
C69' 0.097(3) 0.073(4) 0.069(5) -0.009(4) -0.019(5) -0.012(3)
C70' 0.047(7) 0.057(7) 0.048(7) 0.005(5) 0.000(5) 0.007(6)
C71 0.070(2) 0.111(3) 0.089(3) -0.029(2) -0.0143(19) -0.026(2)
C72 0.084(2) 0.0467(17) 0.067(2) -0.0096(15) -0.0198(17) -0.0023(15)
C73 0.108(3) 0.053(2) 0.118(3) -0.007(2) -0.057(3) 0.0067(19)
C74 0.0529(18) 0.070(2) 0.079(2) -0.0035(17) -0.0188(16) -0.0065(15)

_geom_special_details            
;
 All esds (except the esd in the dihedral angle between two l.s. planes)
 are estimated using the full covariance matrix.  The cell esds are taken
 into account individually in the estimation of esds in distances, angles
 and torsion angles; correlations between esds in cell parameters are only
 used when they are defined by crystal symmetry.  An approximate (isotropic)
 treatment of cell esds is used for estimating esds involving l.s. planes.
;

loop_
_geom_bond_atom_site_label_1
_geom_bond_atom_site_label_2
_geom_bond_distance
_geom_bond_site_symmetry_2
_geom_bond_publ_flag
F1 C58 1.364(3) . ?
F2 C4 1.365(3) . ?
F3 C43 1.366(3) . ?
F4 C31 1.366(3) . ?
O2 C71 1.389(4) . ?
O3 C72 1.372(3) . ?
O4 C73 1.353(4) . ?
O5 C74 1.400(3) . ?
O6 C63 1.225(3) . ?
N1 C7 1.357(3) . ?
N1 C8 1.383(3) . ?
N2 C7 1.328(3) . ?
N2 C9 1.393(3) . ?
N3 C23 1.324(3) . ?
N3 C22 1.387(3) . ?
N4 C23 1.357(3) . ?
N4 C24 1.385(3) . ?
N5 C26 1.356(3) . ?
N5 C25 1.379(3) . ?
N6 C26 1.328(3) . ?
N6 C27 1.389(3) . ?
N7 C54 1.355(3) . ?
N7 C53 1.380(3) . ?
N8 C54 1.329(3) . ?
N8 C52 1.390(3) . ?
N10 C63 1.328(4) . ?
N10 C64 1.466(4) . ?
N10 C62 1.491(4) . ?
C1 C6 1.390(4) . ?
C1 C2 1.393(3) . ?
C1 C7 1.460(3) . ?
C2 C3 1.381(3) . ?
C3 C4 1.370(4) . ?
C4 C5 1.365(4) . ?
C5 C6 1.384(3) . ?
C8 C9 1.382(3) . ?
C8 C10 1.472(3) . ?
C9 C16 1.467(3) . ?
C10 C11 1.394(3) . ?
C10 C15 1.398(3) . ?
C11 C12 1.379(3) . ?
C12 C13 1.393(3) . ?
C13 C14 1.397(3) . ?
C13 C22 1.476(3) . ?
C14 C15 1.391(3) . ?
C16 C17 1.390(3) . ?
C16 C21 1.396(3) . ?
C17 C18 1.384(3) . ?
C18 C19 1.393(3) . ?
C19 C20 1.393(3) . ?
C19 C25 1.471(3) . ?
C20 C21 1.384(3) . ?
C22 C24 1.380(3) . ?
C23 C28 1.468(3) . ?
C24 C34 1.460(3) . ?
C25 C27 1.383(3) . ?
C26 C40 1.466(3) . ?
C27 C46 1.476(3) . ?
C28 C33 1.393(4) . ?
C28 C29 1.393(4) . ?
C29 C30 1.384(4) . ?
C30 C31 1.370(4) . ?
C31 C32 1.365(5) . ?
C32 C33 1.390(4) . ?
C34 C35 1.397(3) . ?
C34 C39 1.406(3) . ?
C35 C36 1.384(3) . ?
C36 C37 1.409(3) . ?
C37 C38 1.396(3) . ?
C37 C52 1.464(3) . ?
C38 C39 1.377(3) . ?
C40 C45 1.386(4) . ?
C40 C41 1.390(4) . ?
C41 C42 1.386(4) . ?
C42 C43 1.364(4) . ?
C43 C44 1.370(4) . ?
C44 C45 1.383(4) . ?
C46 C47 1.391(3) . ?
C46 C51 1.402(3) . ?
C47 C48 1.385(3) . ?
C48 C49 1.400(3) . ?
C49 C50 1.391(3) . ?
C49 C53 1.470(3) . ?
C50 C51 1.381(3) . ?
C52 C53 1.380(3) . ?
C54 C55 1.468(3) . ?
C55 C60 1.387(3) . ?
C55 C56 1.390(4) . ?
C56 C57 1.388(4) . ?
C57 C58 1.364(4) . ?
C58 C59 1.371(4) . ?
C59 C60 1.387(3) . ?
C61 C62 1.467(4) . ?
C64 C65 1.485(5) . ?
O1 C70 1.220(6) . ?
N9 C70 1.317(5) . ?
N9 C67 1.475(5) . ?
N9 C68 1.475(6) . ?
C66 C67 1.505(6) . ?
C68 C69 1.502(9) . ?
O1' C70' 1.242(15) . ?
N9' C70' 1.312(12) . ?
N9' C67' 1.464(13) . ?
N9' C68' 1.468(14) . ?
C66' C67' 1.492(16) . ?
C68' C69' 1.521(18) . ?

loop_
_geom_angle_atom_site_label_1
_geom_angle_atom_site_label_2
_geom_angle_atom_site_label_3
_geom_angle
_geom_angle_site_symmetry_1
_geom_angle_site_symmetry_3
_geom_angle_publ_flag
C7 N1 C8 108.88(19) . . ?
C7 N2 C9 106.54(18) . . ?
C23 N3 C22 105.46(19) . . ?
C23 N4 C24 107.66(19) . . ?
C26 N5 C25 108.63(19) . . ?
C26 N6 C27 105.67(19) . . ?
C54 N7 C53 108.41(19) . . ?
C54 N8 C52 106.07(18) . . ?
C63 N10 C64 119.4(2) . . ?
C63 N10 C62 122.0(3) . . ?
C64 N10 C62 118.0(3) . . ?
C6 C1 C2 118.2(2) . . ?
C6 C1 C7 121.5(2) . . ?
C2 C1 C7 120.3(2) . . ?
C3 C2 C1 121.1(2) . . ?
C4 C3 C2 118.5(2) . . ?
C5 C4 F2 118.3(2) . . ?
C5 C4 C3 122.5(2) . . ?
F2 C4 C3 119.1(2) . . ?
C4 C5 C6 118.5(2) . . ?
C5 C6 C1 121.2(2) . . ?
N2 C7 N1 110.21(18) . . ?
N2 C7 C1 126.0(2) . . ?
N1 C7 C1 123.8(2) . . ?
C9 C8 N1 105.04(19) . . ?
C9 C8 C10 135.1(2) . . ?
N1 C8 C10 119.8(2) . . ?
C8 C9 N2 109.33(19) . . ?
C8 C9 C16 130.6(2) . . ?
N2 C9 C16 120.0(2) . . ?
C11 C10 C15 117.7(2) . . ?
C11 C10 C8 118.8(2) . . ?
C15 C10 C8 123.5(2) . . ?
C12 C11 C10 121.6(2) . . ?
C11 C12 C13 121.1(2) . . ?
C12 C13 C14 117.7(2) . . ?
C12 C13 C22 118.0(2) . . ?
C14 C13 C22 124.2(2) . . ?
C15 C14 C13 121.3(2) . . ?
C14 C15 C10 120.6(2) . . ?
C17 C16 C21 117.3(2) . . ?
C17 C16 C9 121.0(2) . . ?
C21 C16 C9 121.7(2) . . ?
C18 C17 C16 121.1(2) . . ?
C17 C18 C19 121.5(2) . . ?
C20 C19 C18 117.6(2) . . ?
C20 C19 C25 121.6(2) . . ?
C18 C19 C25 120.7(2) . . ?
C21 C20 C19 120.7(2) . . ?
C20 C21 C16 121.8(2) . . ?
C24 C22 N3 110.08(19) . . ?
C24 C22 C13 132.2(2) . . ?
N3 C22 C13 117.76(19) . . ?
N3 C23 N4 111.6(2) . . ?
N3 C23 C28 124.0(2) . . ?
N4 C23 C28 124.3(2) . . ?
C22 C24 N4 105.12(19) . . ?
C22 C24 C34 134.1(2) . . ?
N4 C24 C34 120.6(2) . . ?
N5 C25 C27 104.75(19) . . ?
N5 C25 C19 120.69(19) . . ?
C27 C25 C19 134.6(2) . . ?
N6 C26 N5 110.9(2) . . ?
N6 C26 C40 124.1(2) . . ?
N5 C26 C40 124.9(2) . . ?
C25 C27 N6 110.02(19) . . ?
C25 C27 C46 131.9(2) . . ?
N6 C27 C46 118.1(2) . . ?
C33 C28 C29 119.0(2) . . ?
C33 C28 C23 122.1(2) . . ?
C29 C28 C23 118.9(2) . . ?
C30 C29 C28 120.7(3) . . ?
C31 C30 C29 118.4(3) . . ?
C32 C31 F4 119.0(3) . . ?
C32 C31 C30 123.0(3) . . ?
F4 C31 C30 118.0(3) . . ?
C31 C32 C33 118.4(3) . . ?
C32 C33 C28 120.4(3) . . ?
C35 C34 C39 117.8(2) . . ?
C35 C34 C24 121.5(2) . . ?
C39 C34 C24 120.6(2) . . ?
C36 C35 C34 121.3(2) . . ?
C35 C36 C37 120.7(2) . . ?
C38 C37 C36 117.8(2) . . ?
C38 C37 C52 119.5(2) . . ?
C36 C37 C52 122.6(2) . . ?
C39 C38 C37 121.4(2) . . ?
C38 C39 C34 121.0(2) . . ?
C45 C40 C41 118.4(2) . . ?
C45 C40 C26 119.6(2) . . ?
C41 C40 C26 121.9(2) . . ?
C42 C41 C40 121.2(3) . . ?
C43 C42 C41 118.2(3) . . ?
C42 C43 F3 117.8(3) . . ?
C42 C43 C44 122.7(3) . . ?
F3 C43 C44 119.5(3) . . ?
C43 C44 C45 118.4(3) . . ?
C44 C45 C40 121.1(3) . . ?
C47 C46 C51 117.5(2) . . ?
C47 C46 C27 123.8(2) . . ?
C51 C46 C27 118.6(2) . . ?
C48 C47 C46 121.2(2) . . ?
C47 C48 C49 121.1(2) . . ?
C50 C49 C48 117.6(2) . . ?
C50 C49 C53 119.8(2) . . ?
C48 C49 C53 122.5(2) . . ?
C51 C50 C49 121.3(2) . . ?
C50 C51 C46 121.1(2) . . ?
C53 C52 N8 109.47(19) . . ?
C53 C52 C37 130.3(2) . . ?
N8 C52 C37 120.1(2) . . ?
C52 C53 N7 105.33(19) . . ?
C52 C53 C49 135.2(2) . . ?
N7 C53 C49 119.4(2) . . ?
N8 C54 N7 110.70(19) . . ?
N8 C54 C55 126.7(2) . . ?
N7 C54 C55 122.6(2) . . ?
C60 C55 C56 118.8(2) . . ?
C60 C55 C54 120.8(2) . . ?
C56 C55 C54 120.4(2) . . ?
C57 C56 C55 120.8(2) . . ?
C58 C57 C56 118.3(3) . . ?
C57 C58 F1 117.9(2) . . ?
C57 C58 C59 123.1(2) . . ?
F1 C58 C59 119.0(2) . . ?
C58 C59 C60 118.0(2) . . ?
C55 C60 C59 121.0(2) . . ?
C61 C62 N10 113.0(3) . . ?
O6 C63 N10 124.8(3) . . ?
N10 C64 C65 113.0(3) . . ?
C70 N9 C67 120.6(4) . . ?
C70 N9 C68 120.4(4) . . ?
C67 N9 C68 119.1(4) . . ?
N9 C67 C66 112.5(4) . . ?
N9 C68 C69 111.0(5) . . ?
O1 C70 N9 125.4(5) . . ?
C70' N9' C67' 122.5(11) . . ?
C70' N9' C68' 118.9(11) . . ?
C67' N9' C68' 118.6(10) . . ?
N9' C67' C66' 109.9(12) . . ?
N9' C68' C69' 110.0(16) . . ?
O1' C70' N9' 126.2(14) . . ?

_refine_diff_density_max         0.472
_refine_diff_density_min         -0.263
_refine_diff_density_rms         0.047

_shelx_res_file                  
;
TITL cu_XW604_0m_a.res in P-1
    cu_XW604_0m_a.res
    created by SHELXL-2019/3 at 11:38:27 on 26-Jun-2024
REM Old TITL cu_XW604_0m in P-1
REM SHELXT solution in P-1: R1 0.196, Rweak 0.006, Alpha 0.043
REM <I/s>   0.000 for    0 systematic absences,  Orientation as input
REM Formula found by SHELXT:  C76 F N11 O6
CELL  1.54178  10.4421  15.6560  21.4219   74.348   75.957   78.119
ZERR   2.000   0.0003   0.0004   0.0005    0.002    0.002    0.002
LATT  1
SFAC C H F N O
UNIT 148 148 8 20 12
ACTA
LIST 4
OMIT -3 -1 2
TEMP -149.960
SIZE 0.01 0.03 0.38
L.S. 10
BOND
REM LIST 6
FMAP 2
PLAN 20
EADP O1 O1'
EADP N9 N9'
EADP C66 C66'
EADP C67 C67'
EADP C69 C69'
WGHT    0.081000    0.782500
FVAR       0.20212   0.74932
F1    3   -0.281809    0.750017    0.882693    11.00000    0.04854    0.07138 =
         0.05733   -0.01382    0.01203    0.01501
F2    3    1.767474    0.237331    0.122620    11.00000    0.04284    0.06132 =
         0.05984   -0.01588    0.01001    0.01115
F3    3    0.894487   -0.162375    0.959715    11.00000    0.09520    0.06322 =
         0.05749    0.02157   -0.01709    0.00476
F4    3    0.586773    1.166855    0.040972    11.00000    0.11771    0.05222 =
         0.06351    0.01583   -0.03108   -0.00032
O2    5    0.143503    1.021490    0.650950    11.00000    0.05406    0.04799 =
         0.06733   -0.01990   -0.01005    0.00567
AFIX 147
H2A   2    0.142063    0.975892    0.637731    11.00000   -1.50000
AFIX   0
O3    5    0.139433    0.890664    0.596085    11.00000    0.09471    0.03722 =
         0.06072   -0.00865   -0.00232    0.00357
AFIX 147
H3A   2    0.177800    0.837335    0.604210    11.00000   -1.50000
AFIX   0
O4    5    1.351674    0.118784    0.405161    11.00000    0.06652    0.03966 =
         0.07479   -0.01230   -0.00471    0.00595
AFIX 147
H4    2    1.319289    0.173051    0.393775    11.00000   -1.50000
AFIX   0
O5    5    1.350288   -0.012142    0.349282    11.00000    0.04438    0.05103 =
         0.09623   -0.02934   -0.01098    0.00628
AFIX 147
H5A   2    1.361867    0.030822    0.362758    11.00000   -1.50000
AFIX   0
O6    5    0.237203    0.447217    0.838414    11.00000    0.04898    0.04923 =
         0.05634    0.00085    0.00428    0.00899
N1    4    1.212919    0.415776    0.278296    11.00000    0.03124    0.03913 =
         0.03350   -0.00482   -0.00303    0.00559
AFIX  43
H1    2    1.219651    0.454462    0.239703    11.00000   -1.20000
AFIX   0
N2    4    1.259485    0.295983    0.355873    11.00000    0.03018    0.03714 =
         0.03867   -0.01242   -0.00305    0.00484
N3    4    0.735295    0.799041    0.246075    11.00000    0.04040    0.03903 =
         0.03979   -0.00165   -0.00740    0.00327
N4    4    0.548533    0.851324    0.308263    11.00000    0.03859    0.03776 =
         0.03758   -0.00314   -0.00794    0.00823
AFIX  43
H4A   2    0.473764    0.886310    0.319847    11.00000   -1.20000
AFIX   0
N5    4    0.934492    0.153872    0.692872    11.00000    0.03874    0.03096 =
         0.04015   -0.00452   -0.00604    0.00522
AFIX  43
H55   2    1.002000    0.114787    0.679334    11.00000   -1.20000
AFIX   0
N6    4    0.765180    0.215109    0.759275    11.00000    0.03972    0.03816 =
         0.03817   -0.00165   -0.00532    0.00181
N7    4    0.276798    0.589580    0.722472    11.00000    0.03463    0.03823 =
         0.03662   -0.00543   -0.00281    0.00429
AFIX  43
H7    2    0.270873    0.550699    0.760971    11.00000   -1.20000
AFIX   0
N8    4    0.225303    0.707829    0.644291    11.00000    0.03129    0.03749 =
         0.04108   -0.01059   -0.00432    0.00531
N10   4    0.352593    0.319619    0.889940    11.00000    0.07029    0.04678 =
         0.05128   -0.00686   -0.01058    0.00514
C1    1    1.421791    0.313127    0.248791    11.00000    0.03437    0.03830 =
         0.04033   -0.00978   -0.00241    0.00259
C2    1    1.523879    0.250032    0.273016    11.00000    0.04076    0.04723 =
         0.04291   -0.00177   -0.00307    0.00723
AFIX  43
H2    2    1.513508    0.224361    0.319175    11.00000   -1.20000
AFIX   0
C3    1    1.639979    0.224174    0.231008    11.00000    0.03737    0.04802 =
         0.05795   -0.00389   -0.00248    0.01149
AFIX  43
H3    2    1.709279    0.181070    0.247785    11.00000   -1.20000
AFIX   0
C4    1    1.652978    0.262049    0.164633    11.00000    0.03246    0.04866 =
         0.05084   -0.01423    0.00475    0.00519
C5    1    1.556880    0.325451    0.138696    11.00000    0.04551    0.06251 =
         0.04080   -0.00783    0.00111    0.01041
AFIX  43
H5    2    1.569273    0.351463    0.092541    11.00000   -1.20000
AFIX   0
C6    1    1.440977    0.350951    0.181205    11.00000    0.03995    0.05774 =
         0.04434   -0.00772   -0.00482    0.01349
AFIX  43
H6    2    1.373310    0.395100    0.163880    11.00000   -1.20000
AFIX   0
C7    1    1.299685    0.339626    0.293892    11.00000    0.03004    0.03793 =
         0.03808   -0.00922   -0.00390    0.00340
C8    1    1.112166    0.422677    0.332952    11.00000    0.03126    0.03701 =
         0.03619   -0.00953   -0.00401    0.00126
C9    1    1.142436    0.347200    0.381216    11.00000    0.03052    0.03365 =
         0.04035   -0.01079   -0.00617    0.00192
C10   1    1.006933    0.501482    0.329819    11.00000    0.03121    0.03681 =
         0.03734   -0.00942   -0.00525    0.00211
C11   1    1.037276    0.582937    0.287896    11.00000    0.03169    0.04136 =
         0.04242   -0.00857   -0.00215    0.00033
AFIX  43
H11   2    1.125322    0.586253    0.262739    11.00000   -1.20000
AFIX   0
C12   1    0.942534    0.658797    0.282080    11.00000    0.03899    0.03498 =
         0.03852   -0.00324   -0.00417   -0.00109
AFIX  43
H12   2    0.966178    0.713026    0.252563    11.00000   -1.20000
AFIX   0
C13   1    0.812740    0.657308    0.318734    11.00000    0.03217    0.03655 =
         0.03548   -0.00760   -0.00703    0.00412
C14   1    0.781584    0.576045    0.361026    11.00000    0.02898    0.03769 =
         0.04089   -0.00821   -0.00311    0.00196
AFIX  43
H14   2    0.693778    0.573206    0.386588    11.00000   -1.20000
AFIX   0
C15   1    0.876625    0.499178    0.366449    11.00000    0.03323    0.03319 =
         0.03936   -0.00663   -0.00630    0.00037
AFIX  43
H15   2    0.852765    0.444595    0.395316    11.00000   -1.20000
AFIX   0
C16   1    1.076589    0.319358    0.450648    11.00000    0.02870    0.03638 =
         0.03763   -0.00713   -0.00579    0.00348
C17   1    1.063637    0.229891    0.479606    11.00000    0.03905    0.03359 =
         0.04257   -0.01123   -0.00185    0.00406
AFIX  43
H17   2    1.096611    0.186375    0.453803    11.00000   -1.20000
AFIX   0
C18   1    1.003526    0.203168    0.545381    11.00000    0.03924    0.03244 =
         0.04349   -0.00560   -0.00369    0.00196
AFIX  43
H18   2    0.996318    0.141548    0.563873    11.00000   -1.20000
AFIX   0
C19   1    0.953338    0.264624    0.585091    11.00000    0.02926    0.03546 =
         0.03524   -0.00478   -0.00772    0.00404
C20   1    0.968695    0.354041    0.556737    11.00000    0.03839    0.03334 =
         0.03774   -0.00824   -0.00406    0.00233
AFIX  43
H20   2    0.937853    0.397273    0.582872    11.00000   -1.20000
AFIX   0
C21   1    1.028428    0.380520    0.490880    11.00000    0.03579    0.03315 =
         0.04154   -0.00620   -0.00593    0.00264
AFIX  43
H21   2    1.036895    0.441991    0.472545    11.00000   -1.20000
AFIX   0
C22   1    0.715247    0.740036    0.307600    11.00000    0.03675    0.03381 =
         0.03461   -0.00277   -0.00518    0.00188
C23   1    0.633568    0.865137    0.248757    11.00000    0.04350    0.03709 =
         0.03958   -0.00420   -0.00988    0.00402
C24   1    0.600637    0.772235    0.347480    11.00000    0.03611    0.03157 =
         0.03939   -0.00346   -0.00836    0.00283
C25   1    0.888030    0.235151    0.654661    11.00000    0.03617    0.03001 =
         0.03701   -0.00375   -0.00687    0.00216
C26   1    0.858836    0.144204    0.754779    11.00000    0.03919    0.03587 =
         0.03695   -0.00310   -0.00671    0.00143
C27   1    0.781181    0.271958    0.696646    11.00000    0.03743    0.03234 =
         0.03623   -0.00250   -0.00599   -0.00005
C28   1    0.617898    0.945102    0.194845    11.00000    0.05397    0.03765 =
         0.03884   -0.00355   -0.00974    0.00557
C29   1    0.731644    0.974469    0.151639    11.00000    0.06113    0.04568 =
         0.04467   -0.00182   -0.01129    0.00061
AFIX  43
H29   2    0.817368    0.942996    0.157841    11.00000   -1.20000
AFIX   0
C30   1    0.721085    1.048988    0.099791    11.00000    0.08173    0.04870 =
         0.04977    0.00161   -0.01267   -0.00806
AFIX  43
H30   2    0.798539    1.069080    0.070251    11.00000   -1.20000
AFIX   0
C31   1    0.596192    1.093091    0.092097    11.00000    0.09232    0.03845 =
         0.04855    0.00589   -0.02298    0.00296
C32   1    0.481981    1.067109    0.133312    11.00000    0.08022    0.05040 =
         0.05621   -0.00393   -0.02520    0.01943
AFIX  43
H32   2    0.396995    1.099567    0.126677    11.00000   -1.20000
AFIX   0
C33   1    0.492901    0.992052    0.185220    11.00000    0.06327    0.04886 =
         0.04962   -0.00014   -0.01292    0.01142
AFIX  43
H33   2    0.414592    0.972639    0.214331    11.00000   -1.20000
AFIX   0
C34   1    0.538134    0.743648    0.416979    11.00000    0.03463    0.02971 =
         0.03778   -0.00575   -0.00525    0.00218
C35   1    0.614294    0.704736    0.465686    11.00000    0.03078    0.03439 =
         0.04020   -0.00531   -0.00557    0.00318
AFIX  43
H35   2    0.708948    0.696185    0.453350    11.00000   -1.20000
AFIX   0
C36   1    0.554491    0.678417    0.531544    11.00000    0.03086    0.03436 =
         0.04115   -0.00689   -0.00939    0.00391
AFIX  43
H36   2    0.608474    0.652782    0.563799    11.00000   -1.20000
AFIX   0
C37   1    0.414324    0.689256    0.551249    11.00000    0.03436    0.02981 =
         0.03822   -0.00827   -0.00464    0.00300
C38   1    0.338699    0.729488    0.502552    11.00000    0.03044    0.03694 =
         0.04307   -0.00860   -0.00407    0.00431
AFIX  43
H38   2    0.244030    0.738104    0.514770    11.00000   -1.20000
AFIX   0
C39   1    0.398421    0.756953    0.437177    11.00000    0.03563    0.03635 =
         0.03949   -0.00871   -0.00749    0.00536
AFIX  43
H39   2    0.344418    0.785300    0.405268    11.00000   -1.20000
AFIX   0
C40   1    0.872516    0.064229    0.808692    11.00000    0.04255    0.03789 =
         0.04027    0.00007   -0.01032   -0.00014
C41   1    0.960180   -0.013031    0.799058    11.00000    0.04645    0.04763 =
         0.05507    0.00608   -0.00613    0.00522
AFIX  43
H41   2    1.015679   -0.013642    0.756822    11.00000   -1.20000
AFIX   0
C42   1    0.968069   -0.089212    0.849986    11.00000    0.04982    0.05054 =
         0.06279    0.00838   -0.01299    0.00614
AFIX  43
H42   2    1.027794   -0.142001    0.843116    11.00000   -1.20000
AFIX   0
C43   1    0.887844   -0.086400    0.910214    11.00000    0.06172    0.05150 =
         0.04748    0.01214   -0.01852   -0.00420
C44   1    0.800913   -0.011503    0.922322    11.00000    0.08600    0.05463 =
         0.04398    0.00372   -0.00745   -0.00287
AFIX  43
H44   2    0.746977   -0.011352    0.964961    11.00000   -1.20000
AFIX   0
C45   1    0.793641    0.063864    0.870927    11.00000    0.07149    0.04523 =
         0.04423   -0.00395   -0.00616    0.00103
AFIX  43
H45   2    0.733567    0.116264    0.878412    11.00000   -1.20000
AFIX   0
C46   1    0.686132    0.355907    0.685616    11.00000    0.03075    0.03461 =
         0.04276   -0.00416   -0.00351   -0.00061
C47   1    0.653936    0.399915    0.624445    11.00000    0.03652    0.03316 =
         0.03876   -0.00739   -0.00309    0.00202
AFIX  43
H47   2    0.699568    0.378144    0.586385    11.00000   -1.20000
AFIX   0
C48   1    0.556615    0.474861    0.617999    11.00000    0.03420    0.03724 =
         0.03869   -0.00637   -0.00625   -0.00004
AFIX  43
H48   2    0.534727    0.502497    0.575873    11.00000   -1.20000
AFIX   0
C49   1    0.489982    0.510547    0.672551    11.00000    0.02919    0.03392 =
         0.03956   -0.00436   -0.00215    0.00066
C50   1    0.526032    0.468622    0.733154    11.00000    0.03388    0.04102 =
         0.03805   -0.00946   -0.00188    0.00046
AFIX  43
H50   2    0.485182    0.493032    0.770565    11.00000   -1.20000
AFIX   0
C51   1    0.619980    0.392245    0.740066    11.00000    0.03500    0.04040 =
         0.03637   -0.00412   -0.00538    0.00074
AFIX  43
H51   2    0.640157    0.363818    0.782435    11.00000   -1.20000
AFIX   0
C52   1    0.346577    0.660076    0.620014    11.00000    0.02855    0.03774 =
         0.04168   -0.01085   -0.00689    0.00298
C53   1    0.379870    0.586034    0.668500    11.00000    0.03269    0.03622 =
         0.03802   -0.00928   -0.00234    0.00264
C54   1    0.186269    0.663087    0.706126    11.00000    0.03393    0.03676 =
         0.03831   -0.00886   -0.00398    0.00426
C55   1    0.063143    0.686750    0.752368    11.00000    0.03724    0.03674 =
         0.04083   -0.00836   -0.00130    0.00347
C56   1    0.046983    0.644699    0.819192    11.00000    0.05107    0.05254 =
         0.04964   -0.00259    0.00274    0.01971
AFIX  43
H56   2    0.116836    0.601138    0.835017    11.00000   -1.20000
AFIX   0
C57   1   -0.069942    0.665552    0.863100    11.00000    0.06103    0.06042 =
         0.04307   -0.00213    0.00739    0.01816
AFIX  43
H57   2   -0.081706    0.636059    0.908650    11.00000   -1.20000
AFIX   0
C58   1   -0.167523    0.729501    0.839138    11.00000    0.03921    0.05383 =
         0.04488   -0.01146    0.00614    0.00748
C59   1   -0.156196    0.772955    0.773688    11.00000    0.03702    0.04775 =
         0.05516   -0.01314   -0.00776    0.01008
AFIX  43
H59   2   -0.226374    0.816855    0.758529    11.00000   -1.20000
AFIX   0
C60   1   -0.039231    0.750910    0.730276    11.00000    0.03912    0.04424 =
         0.04189   -0.00875   -0.00534    0.00293
AFIX  43
H60   2   -0.029112    0.780215    0.684716    11.00000   -1.20000
AFIX   0
C61   1    0.397425    0.155707    0.932568    11.00000    0.09727    0.06289 =
         0.06915   -0.00892   -0.01989   -0.00552
AFIX 137
H61A  2    0.310037    0.149651    0.926376    11.00000   -1.50000
H61B  2    0.389340    0.163058    0.977433    11.00000   -1.50000
H61C  2    0.461096    0.101800    0.926154    11.00000   -1.50000
AFIX   0
C62   1    0.445031    0.234471    0.884274    11.00000    0.06958    0.05424 =
         0.07944   -0.01060   -0.00470    0.00424
AFIX  23
H62A  2    0.456277    0.225501    0.839130    11.00000   -1.20000
H62B  2    0.533618    0.239837    0.890601    11.00000   -1.20000
AFIX   0
C63   1    0.299389    0.371532    0.839587    11.00000    0.05590    0.04849 =
         0.04885   -0.00339   -0.00356   -0.00604
AFIX  43
H63   2    0.310365    0.348257    0.801683    11.00000   -1.20000
AFIX   0
C64   1    0.335312    0.351945    0.950091    11.00000    0.08130    0.05901 =
         0.06026   -0.00942   -0.01179    0.00049
AFIX  23
H64A  2    0.321595    0.301236    0.989109    11.00000   -1.20000
H64B  2    0.254132    0.397455    0.953166    11.00000   -1.20000
AFIX   0
C65   1    0.451181    0.391991    0.951849    11.00000    0.09512    0.09556 =
         0.11539   -0.03073   -0.04730    0.00562
AFIX 137
H65A  2    0.530617    0.346023    0.952285    11.00000   -1.50000
H65B  2    0.432278    0.415286    0.991779    11.00000   -1.50000
H65C  2    0.467106    0.441089    0.912643    11.00000   -1.50000
AFIX   0
PART 1 21
O1    5    1.220776    0.537423    0.148564    21.00000    0.08632    0.05453 =
         0.04847   -0.00184   -0.00886    0.03207
N9    4    1.130383    0.659388    0.080525    21.00000    0.05007    0.05563 =
         0.05171    0.00277   -0.01268    0.00226
C66   1    0.997277    0.807792    0.089159    21.00000    0.08016    0.07009 =
         0.06372   -0.01823   -0.00480    0.01361
AFIX 137
H66A  2    0.991466    0.871919    0.067929    21.00000   -1.50000
H66B  2    1.002394    0.798656    0.135635    21.00000   -1.50000
H66C  2    0.917915    0.785635    0.086623    21.00000   -1.50000
AFIX   0
C67   1    1.120231    0.757364    0.054277    21.00000    0.05794    0.06053 =
         0.05779   -0.00644   -0.01239    0.00091
AFIX  23
H67A  2    1.118675    0.771494    0.006524    21.00000   -1.20000
H67B  2    1.200287    0.777760    0.059041    21.00000   -1.20000
AFIX   0
C68   1    1.057159    0.608118    0.056115    21.00000    0.05128    0.06311 =
         0.07768    0.00253   -0.01637   -0.00680
AFIX  23
H68A  2    0.980108    0.648355    0.039504    21.00000   -1.20000
H68B  2    1.022374    0.559801    0.093013    21.00000   -1.20000
AFIX   0
C69   1    1.146039    0.567731    0.001623    21.00000    0.09676    0.07256 =
         0.06912   -0.00915   -0.01858   -0.01189
AFIX 137
H69A  2    1.093778    0.537396   -0.015672    21.00000   -1.50000
H69B  2    1.218370    0.524213    0.018967    21.00000   -1.50000
H69C  2    1.183977    0.615227   -0.033990    21.00000   -1.50000
AFIX   0
C70   1    1.204359    0.618082    0.124804    21.00000    0.06707    0.07460 =
         0.05420   -0.01639   -0.02011    0.01172
AFIX  43
H70   2    1.248625    0.654044    0.139473    21.00000   -1.20000
AFIX   0
PART 0
PART 2 -21
SAME O1 > C70
O1'   5    1.206286    0.506352    0.148503   -21.00000    0.08632    0.05453 =
         0.04847   -0.00184   -0.00886    0.03207
N9'   4    1.100362    0.628351    0.084785   -21.00000    0.05007    0.05563 =
         0.05171    0.00277   -0.01268    0.00226
C66'  1    1.055915    0.786576    0.083728   -21.00000    0.08016    0.07009 =
         0.06372   -0.01823   -0.00480    0.01361
AFIX 137
H66D  2    1.092702    0.816560    0.038327   -21.00000   -1.50000
H66E  2    1.127198    0.766320    0.109254   -21.00000   -1.50000
H66F  2    0.986179    0.828659    0.104218   -21.00000   -1.50000
AFIX   0
C67'  1    0.997564    0.707712    0.082790   -21.00000    0.05794    0.06053 =
         0.05779   -0.00644   -0.01239    0.00091
AFIX  23
H67C  2    0.923560    0.696439    0.121419   -21.00000   -1.20000
H67D  2    0.961009    0.720354    0.042147   -21.00000   -1.20000
AFIX   0
C68'  1    1.201274    0.621122    0.024623   -21.00000    0.06332    0.07861 =
         0.04271   -0.00261    0.00713   -0.01880
AFIX  23
H68C  2    1.282203    0.580505    0.036589   -21.00000   -1.20000
H68D  2    1.226648    0.680910    0.001485   -21.00000   -1.20000
AFIX   0
C69'  1    1.146137    0.584829   -0.020930   -21.00000    0.09676    0.07256 =
         0.06912   -0.00915   -0.01858   -0.01189
AFIX 137
H69D  2    1.216044    0.576320   -0.059516   -21.00000   -1.50000
H69E  2    1.070401    0.627565   -0.035548   -21.00000   -1.50000
H69F  2    1.116437    0.527218    0.002922   -21.00000   -1.50000
AFIX   0
C70'  1    1.108939    0.565489    0.138955   -21.00000    0.04650    0.05698 =
         0.04782    0.00474    0.00017    0.00740
AFIX  43
H70'  2    1.033516    0.565157    0.174248   -21.00000   -1.20000
AFIX   0
PART 0
C71   1    0.274656    1.028345    0.649767    11.00000    0.07004    0.11144 =
         0.08931   -0.02945   -0.01427   -0.02644
AFIX 137
H71A  2    0.335418    0.992388    0.620592    11.00000   -1.50000
H71B  2    0.292886    1.006219    0.694593    11.00000   -1.50000
H71C  2    0.288184    1.091264    0.633280    11.00000   -1.50000
AFIX   0
C72   1    0.168551    0.926949    0.529319    11.00000    0.08376    0.04667 =
         0.06699   -0.00963   -0.01979   -0.00229
AFIX 137
H72A  2    0.264597    0.912589    0.512673    11.00000   -1.50000
H72B  2    0.142734    0.992229    0.520863    11.00000   -1.50000
H72C  2    0.119121    0.901944    0.506732    11.00000   -1.50000
AFIX   0
C73   1    1.401325    0.105452    0.460354    11.00000    0.10759    0.05271 =
         0.11755   -0.00715   -0.05723    0.00668
AFIX 137
H73A  2    1.488332    0.126215    0.448374    11.00000   -1.50000
H73B  2    1.411867    0.041366    0.481823    11.00000   -1.50000
H73C  2    1.339745    0.139117    0.490849    11.00000   -1.50000
AFIX   0
C74   1    1.214939   -0.005275    0.348378    11.00000    0.05295    0.07025 =
         0.07889   -0.00345   -0.01876   -0.00651
AFIX 137
H74A  2    1.200101    0.022021    0.303337    11.00000   -1.50000
H74B  2    1.161344    0.032182    0.378259    11.00000   -1.50000
H74C  2    1.188604   -0.065221    0.362906    11.00000   -1.50000

REM <hkl>
REM C:/Users/Chemistry/OneDrive - University Of Houston/XW/XW604/cu_XW604_=
REM =0m_a.hkl
REM </hkl>
AFIX   0
HKLF 4


REM  cu_XW604_0m_a.res in P-1
REM wR2 = 0.1714, GooF = S = 1.045, Restrained GooF = 1.045 for all data
REM R1 = 0.0562 for 7456 Fo > 4sig(Fo) and 0.0875 for all 11223 data
REM 895 parameters refined using 12 restraints

END

WGHT      0.0822      0.7539

REM Highest difference peak  0.472,  deepest hole -0.263,  1-sigma level  0.047
Q1    1   0.3364  0.2185  0.8997  11.00000  0.05    0.47
Q2    1   0.4984  0.1750  0.9003  11.00000  0.05    0.39
Q3    1   1.2022  0.7185  0.1313  11.00000  0.05    0.31
Q4    1   0.9226 -0.1126  0.9810  11.00000  0.05    0.30
Q5    1   0.2375  0.8980  0.5912  11.00000  0.05    0.26
Q6    1   1.5913  0.1988  0.2060  11.00000  0.05    0.24
Q7    1   0.6649  0.3680  0.7002  11.00000  0.05    0.23
Q8    1   0.5442  1.0945  0.1501  11.00000  0.05    0.22
Q9    1  -0.1210  0.7899  0.8089  11.00000  0.05    0.19
Q10   1   1.0813  0.2997  0.4603  11.00000  0.05    0.19
Q11   1   0.2738  1.0630  0.6027  11.00000  0.05    0.19
Q12   1   0.5672  0.3416  0.7191  11.00000  0.05    0.19
Q13   1   1.4823  0.2104  0.2584  11.00000  0.05    0.19
Q14   1   0.9461  0.2513  0.5676  11.00000  0.05    0.19
Q15   1   0.4216  0.3686  0.9075  11.00000  0.05    0.19
Q16   1   0.2823  0.4881  0.8470  11.00000  0.05    0.18
Q17   1   0.5585  0.2235  0.8630  11.00000  0.05    0.18
Q18   1   0.8225  0.6361  0.3087  11.00000  0.05    0.17
Q19   1   0.4712  0.6755  0.5420  11.00000  0.05    0.17
Q20   1   0.6013  0.5101  0.6327  11.00000  0.05    0.17
;
_shelx_res_checksum              32291
####################################################################### 
# 
# This file contains crystal structure data downloaded from the 
# Cambridge Structural Database (CSD) hosted by the Cambridge 
# Crystallographic Data Centre (CCDC).
# 
# Full information about CCDC data access policies and citation 
# guidelines are available at http://www.ccdc.cam.ac.uk/access/V1 
# 
# Audit and citation data items may have been added by the CCDC. 
# Please retain this information to preserve the provenance of 
# this file and to allow appropriate attribution of the data. 
# 
#######################################################################

data_JL641_XW3084
_database_code_depnum_ccdc_archive 'CCDC 2478995'
loop_
_audit_author_name
_audit_author_address
'Xiqu Wang'
;University of Houston
United States of America
;
_audit_update_record             
;
2025-08-07 deposited with the CCDC.	2025-09-22 downloaded from the CCDC.
;

_audit_creation_method           SHELXL-2019/3
_shelx_SHELXL_version_number     2019/3
_chemical_name_systematic        ?
_chemical_name_common            ?
_chemical_melting_point          ?
_chemical_formula_moiety         ?
_chemical_formula_sum            'C79 H79.80 N11 O9'
_chemical_formula_weight         1327.33


# start Validation Reply Form
_vrf_PLAT420_JL641_XW3084        
;
PROBLEM: D-H Bond Without Acceptor  O3       --H3'      .     Please Check 
RESPONSE: The acceptor maybe disordered solvent that was treated with 
the program PLATON/SQUEEZE. 
;
# end Validation Reply Form


loop_
_atom_type_symbol
_atom_type_description
_atom_type_scat_dispersion_real
_atom_type_scat_dispersion_imag
_atom_type_scat_source
C C 0.0181 0.0091 'International Tables Vol C Tables 4.2.6.8 and 6.1.1.4'
H H 0.0000 0.0000 'International Tables Vol C Tables 4.2.6.8 and 6.1.1.4'
N N 0.0311 0.0180 'International Tables Vol C Tables 4.2.6.8 and 6.1.1.4'
O O 0.0492 0.0322 'International Tables Vol C Tables 4.2.6.8 and 6.1.1.4'

_space_group_crystal_system      monoclinic
_space_group_IT_number           13
_space_group_name_H-M_alt        'P 2/n'
_space_group_name_Hall           '-P 2yac'

_shelx_space_group_comment       
;
The symmetry employed for this shelxl refinement is uniquely defined
by the following loop, which should always be used as a source of
symmetry information in preference to the above space-group names.
They are only intended as comments.
;

loop_
_space_group_symop_operation_xyz
'x, y, z'
'-x+1/2, y, -z+1/2'
'-x, -y, -z'
'x-1/2, -y, z-1/2'

_cell_length_a                   31.9415(8)
_cell_length_b                   9.5284(3)
_cell_length_c                   32.2718(9)
_cell_angle_alpha                90
_cell_angle_beta                 117.757(2)
_cell_angle_gamma                90
_cell_volume                     8691.8(4)
_cell_formula_units_Z            4
_cell_measurement_temperature    100(2)
_cell_measurement_reflns_used    9916
_cell_measurement_theta_min      3.09
_cell_measurement_theta_max      67.08

_exptl_crystal_description       plate
_exptl_crystal_colour            colourless
_exptl_crystal_density_meas      ?
_exptl_crystal_density_method    ?
_exptl_crystal_density_diffrn    1.014
_exptl_crystal_F_000             2811
_exptl_transmission_factor_min   ?
_exptl_transmission_factor_max   ?
_exptl_crystal_size_max          0.237
_exptl_crystal_size_mid          0.124
_exptl_crystal_size_min          0.010
_exptl_absorpt_coefficient_mu    0.543
_shelx_estimated_absorpt_T_min   0.882
_shelx_estimated_absorpt_T_max   0.995
_exptl_absorpt_correction_type   empirical
_exptl_absorpt_correction_T_min  0.7236
_exptl_absorpt_correction_T_max  0.8643
_exptl_absorpt_process_details   ('SADABS')
_exptl_absorpt_special_details   ?
_diffrn_ambient_temperature      100(2)
_diffrn_radiation_wavelength     1.54178
_diffrn_radiation_type           CuK\a
_diffrn_source                   ?
_diffrn_measurement_device_type  'Bruker D8 Venture'
_diffrn_measurement_method       '\f and \w scans'
_diffrn_detector_area_resol_mean ?
_diffrn_reflns_number            74150
_diffrn_reflns_av_unetI/netI     0.0972
_diffrn_reflns_av_R_equivalents  0.1168
_diffrn_reflns_limit_h_min       -33
_diffrn_reflns_limit_h_max       38
_diffrn_reflns_limit_k_min       -10
_diffrn_reflns_limit_k_max       11
_diffrn_reflns_limit_l_min       -38
_diffrn_reflns_limit_l_max       38
_diffrn_reflns_theta_min         2.663
_diffrn_reflns_theta_max         68.403
_diffrn_reflns_theta_full        67.679
_diffrn_measured_fraction_theta_max 0.966
_diffrn_measured_fraction_theta_full 0.972
_diffrn_reflns_Laue_measured_fraction_max 0.966
_diffrn_reflns_Laue_measured_fraction_full 0.972
_diffrn_reflns_point_group_measured_fraction_max 0.966
_diffrn_reflns_point_group_measured_fraction_full 0.972
_reflns_number_total             15437
_reflns_number_gt                7634
_reflns_threshold_expression     'I > 2\s(I)'
_reflns_Friedel_coverage         0.000
_reflns_Friedel_fraction_max     .
_reflns_Friedel_fraction_full    .

_reflns_special_details          
;
 Reflections were merged by SHELXL according to the crystal
 class for the calculation of statistics and refinement.
 
 Structure factors included contributions from the .fab file.
 
 _reflns_Friedel_fraction is defined as the number of unique
 Friedel pairs measured divided by the number that would be
 possible theoretically, ignoring centric projections and
 systematic absences.
;

_computing_data_collection       'Bruker APEX6'
_computing_cell_refinement       'Bruker SAINT'
_computing_data_reduction        'Bruker SAINT'
_computing_structure_solution    'SHELXT 2018/2 (Sheldrick, 2018)'
_computing_structure_refinement  'SHELXL-2019/2 (Sheldrick, 2019)'
_computing_molecular_graphics    ?
_computing_publication_material  ?
_refine_special_details          ?
_refine_ls_structure_factor_coef Fsqd
_refine_ls_matrix_type           full
_refine_ls_weighting_scheme      calc
_refine_ls_weighting_details     
'w=1/[\s^2^(Fo^2^)+(0.0619P)^2^+9.5484P] where P=(Fo^2^+2Fc^2^)/3'
_atom_sites_solution_primary     ?
_atom_sites_solution_secondary   ?
_atom_sites_solution_hydrogens   geom
_refine_ls_hydrogen_treatment    constr
_refine_ls_extinction_method     none
_refine_ls_extinction_coef       .
_refine_ls_number_reflns         15437
_refine_ls_number_parameters     951
_refine_ls_number_restraints     262
_refine_ls_R_factor_all          0.1737
_refine_ls_R_factor_gt           0.0899
_refine_ls_wR_factor_ref         0.2290
_refine_ls_wR_factor_gt          0.1930
_refine_ls_goodness_of_fit_ref   1.129
_refine_ls_restrained_S_all      1.126
_refine_ls_shift/su_max          0.003
_refine_ls_shift/su_mean         0.000

loop_
_atom_site_label
_atom_site_type_symbol
_atom_site_fract_x
_atom_site_fract_y
_atom_site_fract_z
_atom_site_U_iso_or_equiv
_atom_site_adp_type
_atom_site_occupancy
_atom_site_site_symmetry_order
_atom_site_calc_flag
_atom_site_refinement_flags_posn
_atom_site_refinement_flags_adp
_atom_site_refinement_flags_occupancy
_atom_site_disorder_assembly
_atom_site_disorder_group
O1 O 0.37218(9) 1.0658(3) 0.12565(10) 0.0474(7) Uani 1 1 d . . . . .
H1 H 0.343599 1.069867 0.119506 0.071 Uiso 1 1 calc R U . . .
O2 O 0.33163(14) 0.2013(4) 0.61021(14) 0.0915(13) Uani 1 1 d . . . . .
H2' H 0.303555 0.217587 0.590224 0.137 Uiso 1 1 calc R U . . .
O3 O 0.92138(16) 0.3272(7) 0.31156(16) 0.147(2) Uani 1 1 d . . . . .
H3' H 0.948910 0.313055 0.333123 0.220 Uiso 1 1 calc R U . . .
O4 O 0.87045(9) -0.5401(3) 0.78297(10) 0.0507(8) Uani 1 1 d . . . . .
H4 H 0.897689 -0.554849 0.786064 0.076 Uiso 1 1 calc R U . . .
O5 O 0.36212(12) 0.4293(4) 0.43115(13) 0.0711(10) Uani 1 1 d . . . . .
O6 O 0.57943(12) 0.7556(4) 0.25043(13) 0.0760(11) Uani 1 1 d . . . . .
O7 O 0.66755(12) -0.2163(5) 0.66700(12) 0.0909(14) Uani 1 1 d . . . . .
N1 N 0.45906(11) 0.6108(4) 0.29591(11) 0.0397(8) Uani 1 1 d . . . . .
N2 N 0.51754(11) 0.6276(4) 0.27783(11) 0.0426(9) Uani 1 1 d . . . . .
H2N H 0.533582 0.653192 0.263109 0.051 Uiso 1 1 calc R U . . .
N3 N 0.45077(11) 0.3062(4) 0.49429(12) 0.0409(8) Uani 1 1 d . . . . .
H3N H 0.426156 0.359014 0.476979 0.049 Uiso 1 1 calc R U . . .
N4 N 0.49818(12) 0.1667(4) 0.55150(11) 0.0423(9) Uani 1 1 d . . . . .
N5 N 0.74373(12) 0.3445(4) 0.35465(12) 0.0536(10) Uani 1 1 d . . . . .
N6 N 0.79457(12) 0.2346(4) 0.41883(13) 0.0544(10) Uani 1 1 d . . . . .
H6N H 0.821002 0.195980 0.439814 0.065 Uiso 1 1 calc R U . . .
N7 N 0.78134(11) -0.0932(3) 0.60969(11) 0.0390(8) Uani 1 1 d . . . . .
N8 N 0.72149(11) -0.1223(4) 0.62514(11) 0.0411(8) Uani 1 1 d . . . . .
H8 H 0.705039 -0.151375 0.639058 0.049 Uiso 1 1 calc R U . . .
C1 C 0.44614(14) 0.7700(4) 0.22979(14) 0.0410(10) Uani 1 1 d . . . . .
C2 C 0.46801(15) 0.8490(5) 0.20875(16) 0.0526(12) Uani 1 1 d . . . . .
H2A H 0.500598 0.834624 0.217964 0.063 Uiso 1 1 calc R U . . .
C3 C 0.44297(14) 0.9473(5) 0.17485(16) 0.0489(11) Uani 1 1 d . . . . .
H3A H 0.458738 1.001910 0.161733 0.059 Uiso 1 1 calc R U . . .
C4 C 0.39486(14) 0.9675(4) 0.15960(14) 0.0411(10) Uani 1 1 d . . . . .
C5 C 0.37236(15) 0.8880(5) 0.17964(14) 0.0436(11) Uani 1 1 d . . . . .
H5 H 0.339508 0.900242 0.169527 0.052 Uiso 1 1 calc R U . . .
C6 C 0.39792(14) 0.7910(5) 0.21434(14) 0.0445(11) Uani 1 1 d . . . . .
H6 H 0.382251 0.737703 0.227878 0.053 Uiso 1 1 calc R U . . .
C7 C 0.47299(13) 0.6708(4) 0.26725(14) 0.0387(10) Uani 1 1 d . . . . .
C8 C 0.49667(13) 0.5281(4) 0.32698(14) 0.0390(10) Uani 1 1 d . . . . .
C9 C 0.53331(14) 0.5369(4) 0.31551(14) 0.0426(10) Uani 1 1 d . . . . .
C10 C 0.49386(13) 0.4596(4) 0.36612(13) 0.0372(10) Uani 1 1 d . . . . .
C11 C 0.46971(13) 0.5252(4) 0.38705(14) 0.0394(10) Uani 1 1 d . . . . .
H11 H 0.454040 0.611585 0.374588 0.047 Uiso 1 1 calc R U . . .
C12 C 0.46783(13) 0.4680(4) 0.42566(14) 0.0401(10) Uani 1 1 d . . . . .
H12 H 0.450508 0.514804 0.438784 0.048 Uiso 1 1 calc R U . . .
C13 C 0.49111(13) 0.3423(4) 0.44551(14) 0.0365(10) Uani 1 1 d . . . . .
C14 C 0.51502(13) 0.2738(4) 0.42403(14) 0.0387(10) Uani 1 1 d . . . . .
H14 H 0.530221 0.186580 0.436149 0.046 Uiso 1 1 calc R U . . .
C15 C 0.51667(14) 0.3317(4) 0.38559(14) 0.0418(10) Uani 1 1 d . . . . .
H15 H 0.533496 0.284432 0.372026 0.050 Uiso 1 1 calc R U . . .
C16 C 0.58093(14) 0.4765(4) 0.33378(15) 0.0411(10) Uani 1 1 d . . . . .
C17 C 0.59874(15) 0.4444(5) 0.30301(15) 0.0486(11) Uani 1 1 d . . . . .
H17 H 0.579494 0.458768 0.270380 0.058 Uiso 1 1 calc R U . . .
C18 C 0.64393(15) 0.3919(5) 0.31903(15) 0.0508(12) Uani 1 1 d . . . . .
H18 H 0.655171 0.370662 0.297192 0.061 Uiso 1 1 calc R U . . .
C19 C 0.67349(14) 0.3693(5) 0.36678(14) 0.0425(10) Uani 1 1 d . . . . .
C20 C 0.65575(14) 0.4035(4) 0.39748(14) 0.0407(10) Uani 1 1 d . . . . .
H20 H 0.675159 0.389915 0.430122 0.049 Uiso 1 1 calc R U . . .
C21 C 0.61054(13) 0.4568(4) 0.38175(14) 0.0410(10) Uani 1 1 d . . . . .
H21 H 0.599529 0.480023 0.403628 0.049 Uiso 1 1 calc R U . . .
C22 C 0.48951(13) 0.2833(4) 0.48665(14) 0.0372(10) Uani 1 1 d . . . . .
C23 C 0.45715(14) 0.2340(5) 0.53260(14) 0.0398(10) Uani 1 1 d . . . . .
C24 C 0.51876(13) 0.1975(4) 0.52269(13) 0.0377(10) Uani 1 1 d . . . . .
C25 C 0.72154(14) 0.3167(5) 0.38187(15) 0.0452(11) Uani 1 1 d . . . . .
C26 C 0.78734(17) 0.2930(6) 0.37794(16) 0.0564(13) Uani 1 1 d . . . . .
C27 C 0.75299(14) 0.2466(5) 0.42176(15) 0.0445(11) Uani 1 1 d . . . . .
C28 C 0.42345(15) 0.2286(5) 0.55154(16) 0.0475(11) Uani 1 1 d . . . . .
C29 C 0.43796(19) 0.1789(6) 0.59627(18) 0.0653(14) Uani 1 1 d . . . . .
H29 H 0.469851 0.149718 0.614447 0.078 Uiso 1 1 calc R U . . .
C30 C 0.4071(2) 0.1705(6) 0.61537(19) 0.0723(16) Uani 1 1 d . . . . .
H30 H 0.418030 0.136948 0.646426 0.087 Uiso 1 1 calc R U . . .
C31 C 0.3607(2) 0.2107(6) 0.5893(2) 0.0691(16) Uani 1 1 d . . . . .
C32 C 0.34552(17) 0.2607(5) 0.5451(2) 0.0625(14) Uani 1 1 d . . . . .
H32 H 0.313564 0.289644 0.527254 0.075 Uiso 1 1 calc R U . . .
C33 C 0.37657(16) 0.2696(5) 0.52590(18) 0.0556(13) Uani 1 1 d . . . . .
H33 H 0.365485 0.304097 0.494934 0.067 Uiso 1 1 calc R U . . .
C34 C 0.56619(13) 0.1392(4) 0.53576(13) 0.0379(10) Uani 1 1 d . . . . .
C35 C 0.60132(14) 0.2136(4) 0.53164(14) 0.0397(10) Uani 1 1 d . . . . .
H35 H 0.594850 0.304843 0.518254 0.048 Uiso 1 1 calc R U . . .
C36 C 0.64598(14) 0.1554(5) 0.54695(14) 0.0419(10) Uani 1 1 d . . . . .
H36 H 0.669697 0.208092 0.543998 0.050 Uiso 1 1 calc R U . . .
C37 C 0.65681(14) 0.0218(4) 0.56652(14) 0.0382(10) Uani 1 1 d . . . . .
C38 C 0.62089(14) -0.0535(4) 0.56982(13) 0.0400(10) Uani 1 1 d . . . . .
H38 H 0.626863 -0.146161 0.582120 0.048 Uiso 1 1 calc R U . . .
C39 C 0.57665(14) 0.0059(5) 0.55528(13) 0.0401(10) Uani 1 1 d . . . . .
H39 H 0.553002 -0.045592 0.558742 0.048 Uiso 1 1 calc R U . . .
C40 C 0.82288(17) 0.2998(6) 0.36142(17) 0.0666(15) Uani 1 1 d . . . . .
C41 C 0.8102(2) 0.3248(9) 0.3159(2) 0.108(3) Uani 1 1 d . . . . .
H41 H 0.777613 0.334747 0.294340 0.130 Uiso 1 1 calc R U . . .
C42 C 0.8432(2) 0.3361(11) 0.3000(2) 0.137(4) Uani 1 1 d . . . . .
H42 H 0.833292 0.357350 0.268012 0.164 Uiso 1 1 calc R U . . .
C43 C 0.8894(2) 0.3172(9) 0.3294(2) 0.108(2) Uani 1 1 d . . . . .
C44 C 0.9034(2) 0.2852(10) 0.3747(3) 0.136(3) Uani 1 1 d . . . . .
H44 H 0.935823 0.268335 0.395480 0.163 Uiso 1 1 calc R U . . .
C45 C 0.8698(2) 0.2770(9) 0.3909(2) 0.111(3) Uani 1 1 d . . . . .
H45 H 0.879666 0.255182 0.422825 0.133 Uiso 1 1 calc R U . . .
C46 C 0.74888(15) 0.1857(4) 0.46161(15) 0.0435(11) Uani 1 1 d . . . . .
C47 C 0.70766(14) 0.1189(4) 0.45579(14) 0.0409(10) Uani 1 1 d . . . . .
H47 H 0.680913 0.116290 0.425649 0.049 Uiso 1 1 calc R U . . .
C48 C 0.70513(14) 0.0565(4) 0.49311(14) 0.0402(10) Uani 1 1 d . . . . .
H48 H 0.676351 0.014035 0.488424 0.048 Uiso 1 1 calc R U . . .
C49 C 0.74457(14) 0.0546(4) 0.53821(15) 0.0388(10) Uani 1 1 d . . . . .
C50 C 0.78546(14) 0.1212(4) 0.54347(15) 0.0431(10) Uani 1 1 d . . . . .
H50 H 0.812456 0.122039 0.573447 0.052 Uiso 1 1 calc R U . . .
C51 C 0.78810(14) 0.1857(5) 0.50687(15) 0.0467(11) Uani 1 1 d . . . . .
H51 H 0.816587 0.230969 0.511931 0.056 Uiso 1 1 calc R U . . .
C52 C 0.70489(13) -0.0371(4) 0.58620(13) 0.0372(10) Uani 1 1 d . . . . .
C53 C 0.74227(14) -0.0199(4) 0.57664(14) 0.0382(10) Uani 1 1 d . . . . .
C54 C 0.76757(14) -0.1541(4) 0.63849(14) 0.0403(10) Uani 1 1 d . . . . .
C55 C 0.79597(13) -0.2498(4) 0.67734(14) 0.0400(10) Uani 1 1 d . . . . .
C56 C 0.83965(14) -0.2972(5) 0.68424(14) 0.0445(11) Uani 1 1 d . . . . .
H56 H 0.852340 -0.263469 0.664722 0.053 Uiso 1 1 calc R U . . .
C57 C 0.86539(14) -0.3940(5) 0.71950(15) 0.0447(11) Uani 1 1 d . . . . .
H57 H 0.895257 -0.425942 0.723583 0.054 Uiso 1 1 calc R U . . .
C58 C 0.84783(14) -0.4434(5) 0.74829(14) 0.0419(10) Uani 1 1 d . . . . .
C59 C 0.80432(15) -0.3952(6) 0.74189(16) 0.0616(14) Uani 1 1 d . . . . .
H59 H 0.791737 -0.428926 0.761516 0.074 Uiso 1 1 calc R U . . .
C60 C 0.77896(16) -0.2983(6) 0.70712(16) 0.0608(14) Uani 1 1 d . . . . .
H60 H 0.749504 -0.264752 0.703661 0.073 Uiso 1 1 calc R U . . .
C61 C 0.2722(4) 0.7151(11) 0.3328(4) 0.101(3) Uani 0.620(8) 1 d . . P A 1
H61A H 0.275386 0.652818 0.310289 0.151 Uiso 0.620(8) 1 calc R U P A 1
H61B H 0.302962 0.757583 0.353314 0.151 Uiso 0.620(8) 1 calc R U P A 1
H61C H 0.249247 0.789175 0.315961 0.151 Uiso 0.620(8) 1 calc R U P A 1
C62 C 0.2546(4) 0.6279(18) 0.3633(4) 0.102(4) Uani 0.620(8) 1 d . U P A 1
H62A H 0.247224 0.692529 0.383029 0.122 Uiso 0.620(8) 1 calc R U P A 1
H62B H 0.225245 0.576917 0.342407 0.122 Uiso 0.620(8) 1 calc R U P A 1
C61' C 0.2424(8) 0.7399(19) 0.3480(7) 0.101(3) Uani 0.380(8) 1 d . . P A 2
H61D H 0.225914 0.786801 0.317546 0.151 Uiso 0.380(8) 1 calc R U P A 2
H61E H 0.268230 0.799717 0.369776 0.151 Uiso 0.380(8) 1 calc R U P A 2
H61F H 0.220064 0.722916 0.360424 0.151 Uiso 0.380(8) 1 calc R U P A 2
C62' C 0.2614(6) 0.608(2) 0.3425(5) 0.102(4) Uani 0.380(8) 1 d . U P A 2
H62C H 0.283034 0.624306 0.328866 0.122 Uiso 0.380(8) 1 calc R U P A 2
H62D H 0.235250 0.546744 0.320694 0.122 Uiso 0.380(8) 1 calc R U P A 2
C64 C 0.33482(19) 0.5021(6) 0.4001(2) 0.0702(15) Uani 1 1 d . . . . .
H64 H 0.345128 0.542710 0.379520 0.084 Uiso 1 1 calc R U . . .
C65 C 0.2709(2) 0.4605(8) 0.4232(3) 0.109(2) Uani 1 1 d . . . . .
H65A H 0.236127 0.449651 0.405515 0.131 Uiso 1 1 calc R U . . .
H65B H 0.285106 0.366046 0.432742 0.131 Uiso 1 1 calc R U . . .
C66 C 0.2828(2) 0.5440(7) 0.4634(3) 0.125(3) Uani 1 1 d . . . . .
H66A H 0.317297 0.548059 0.482147 0.187 Uiso 1 1 calc R U . . .
H66B H 0.269049 0.502684 0.482127 0.187 Uiso 1 1 calc R U . . .
H66C H 0.270324 0.639016 0.453774 0.187 Uiso 1 1 calc R U . . .
C67 C 0.5742(3) 1.0820(9) 0.2863(3) 0.156(3) Uani 1 1 d . . . . .
H67A H 0.553912 1.163524 0.271832 0.234 Uiso 1 1 calc R U . . .
H67B H 0.597557 1.105255 0.318442 0.234 Uiso 1 1 calc R U . . .
H67C H 0.554814 1.002908 0.286723 0.234 Uiso 1 1 calc R U . . .
C68 C 0.6007(3) 1.0405(8) 0.2571(3) 0.142(3) Uani 1 1 d . . . . .
H68A H 0.577486 1.006199 0.225771 0.171 Uiso 1 1 calc R U . . .
H68B H 0.616714 1.123978 0.252797 0.171 Uiso 1 1 calc R U . . .
C70 C 0.6219(2) 0.7919(7) 0.2773(2) 0.0874(19) Uani 1 1 d . . . . .
H70 H 0.644324 0.721552 0.294583 0.105 Uiso 1 1 calc R U . . .
C71 C 0.6859(3) 0.9670(10) 0.3156(3) 0.148(3) Uani 1 1 d . . . . .
H71A H 0.685642 1.045050 0.335685 0.178 Uiso 1 1 calc R U . . .
H71B H 0.701683 0.885704 0.336012 0.178 Uiso 1 1 calc R U . . .
C72 C 0.63117(18) -0.2007(7) 0.66953(17) 0.0750(17) Uani 1 1 d . . . . .
H72 H 0.609183 -0.276028 0.658243 0.090 Uiso 1 1 calc R U . . .
N12 N 0.61869(13) -0.0919(5) 0.68608(15) 0.0700(13) Uani 1 1 d . . . . .
N13 N 0.6363(2) 0.9284(7) 0.2822(2) 0.120(2) Uani 1 1 d . . . . .
N14 N 0.28944(17) 0.5308(5) 0.39218(17) 0.0796(14) Uani 1 1 d . . . . .
C74 C 0.5800(3) -0.1069(10) 0.7003(3) 0.058(2) Uani 0.601(5) 1 d . U P B 1
H74A H 0.566546 -0.202805 0.693250 0.069 Uiso 0.601(5) 1 calc R U P B 1
H74B H 0.592769 -0.089627 0.734268 0.069 Uiso 0.601(5) 1 calc R U P B 1
C75 C 0.5428(3) -0.0008(10) 0.6728(3) 0.065(2) Uani 0.601(5) 1 d . . P B 1
H75A H 0.534589 -0.007985 0.639615 0.097 Uiso 0.601(5) 1 calc R U P B 1
H75B H 0.554766 0.093614 0.684228 0.097 Uiso 0.601(5) 1 calc R U P B 1
H75C H 0.514517 -0.018530 0.676626 0.097 Uiso 0.601(5) 1 calc R U P B 1
C76 C 0.6462(8) 0.042(3) 0.6941(5) 0.096(5) Uani 0.601(5) 1 d . U P B 1
H76 H 0.637023 0.118220 0.672663 0.115 Uiso 0.601(5) 1 calc R U P B 1
C77 C 0.6868(6) 0.0391(15) 0.7369(5) 0.143(5) Uani 0.601(5) 1 d . . P B 1
H77A H 0.693772 -0.040940 0.756600 0.171 Uiso 0.601(5) 1 calc R U P B 1
H77B H 0.707708 0.117271 0.746633 0.171 Uiso 0.601(5) 1 calc R U P B 1
C74' C 0.5664(4) -0.0591(15) 0.6669(5) 0.058(2) Uani 0.399(5) 1 d . . P B 2
H74C H 0.560212 0.041418 0.658565 0.069 Uiso 0.399(5) 1 calc R U P B 2
H74D H 0.547270 -0.116217 0.638728 0.069 Uiso 0.399(5) 1 calc R U P B 2
C75' C 0.5546(5) -0.0952(15) 0.7057(5) 0.065(2) Uani 0.399(5) 1 d . U P B 2
H75D H 0.522932 -0.059751 0.697779 0.097 Uiso 0.399(5) 1 calc R U P B 2
H75E H 0.577849 -0.051944 0.734933 0.097 Uiso 0.399(5) 1 calc R U P B 2
H75F H 0.555224 -0.197296 0.709517 0.097 Uiso 0.399(5) 1 calc R U P B 2
C76' C 0.6516(13) 0.011(4) 0.7147(9) 0.096(5) Uani 0.399(5) 1 d . U P B 2
H76A H 0.683620 -0.030446 0.730851 0.115 Uiso 0.399(5) 1 calc R U P B 2
H76B H 0.642913 0.043786 0.738824 0.115 Uiso 0.399(5) 1 calc R U P B 2
C77' C 0.6520(9) 0.146(2) 0.6828(7) 0.143(5) Uani 0.399(5) 1 d . . P B 2
H77C H 0.662040 0.114623 0.659849 0.214 Uiso 0.399(5) 1 calc R U P B 2
H77D H 0.674125 0.217439 0.703176 0.214 Uiso 0.399(5) 1 calc R U P B 2
H77E H 0.620182 0.186362 0.666368 0.214 Uiso 0.399(5) 1 calc R U P B 2
C87 C 0.7131(3) 1.0099(11) 0.2911(4) 0.192(5) Uani 1 1 d . . . . .
H87A H 0.715068 0.930977 0.272606 0.288 Uiso 1 1 calc R U . . .
H87B H 0.745037 1.038139 0.314151 0.288 Uiso 1 1 calc R U . . .
H87C H 0.697187 1.089076 0.270267 0.288 Uiso 1 1 calc R U . . .
O1_1 O 0.2425(4) 0.269(2) 0.5585(7) 0.114(5) Uani 0.639(10) 1 d D U P C 1
O2_1 O 0.1494(4) 0.3406(13) 0.4947(5) 0.161(5) Uani 0.639(10) 1 d D U P C 1
C1_1 C 0.2170(5) 0.3648(16) 0.5716(5) 0.132(5) Uani 0.639(10) 1 d D U P C 1
H1A_1 H 0.238823 0.435541 0.593463 0.159 Uiso 0.639(10) 1 calc R U P C 1
H1B_1 H 0.201530 0.314582 0.587720 0.159 Uiso 0.639(10) 1 calc R U P C 1
C2_1 C 0.1797(5) 0.4371(13) 0.5278(5) 0.152(6) Uani 0.639(10) 1 d D U P C 1
H2A_1 H 0.160786 0.501328 0.536602 0.183 Uiso 0.639(10) 1 calc R U P C 1
H2B_1 H 0.195590 0.493999 0.513571 0.183 Uiso 0.639(10) 1 calc R U P C 1
C3_1 C 0.1749(5) 0.2369(15) 0.4852(4) 0.139(6) Uani 0.639(10) 1 d D U P C 1
H3A_1 H 0.191078 0.279814 0.468597 0.167 Uiso 0.639(10) 1 calc R U P C 1
H3B_1 H 0.152631 0.165093 0.464318 0.167 Uiso 0.639(10) 1 calc R U P C 1
C4_1 C 0.2108(5) 0.1677(15) 0.5291(5) 0.126(5) Uani 0.639(10) 1 d D U P C 1
H4A_1 H 0.194702 0.121275 0.545208 0.151 Uiso 0.639(10) 1 calc R U P C 1
H4B_1 H 0.228139 0.095281 0.521196 0.151 Uiso 0.639(10) 1 calc R U P C 1
O1_2 O 0.2367(7) 0.287(4) 0.5449(13) 0.114(5) Uani 0.361(10) 1 d D U P C 2
O2_2 O 0.1397(6) 0.286(2) 0.5105(9) 0.161(5) Uani 0.361(10) 1 d D U P C 2
C1_2 C 0.2072(9) 0.200(3) 0.5083(10) 0.126(5) Uani 0.361(10) 1 d D U P C 2
H1A_2 H 0.224524 0.113528 0.508358 0.151 Uiso 0.361(10) 1 calc R U P C 2
H1B_2 H 0.197171 0.248256 0.477984 0.151 Uiso 0.361(10) 1 calc R U P C 2
C2_2 C 0.1639(8) 0.162(2) 0.5143(12) 0.177(8) Uani 0.361(10) 1 d D U P C 2
H2A_2 H 0.143471 0.094651 0.489715 0.212 Uiso 0.361(10) 1 calc R U P C 2
H2B_2 H 0.173677 0.118020 0.545299 0.212 Uiso 0.361(10) 1 calc R U P C 2
C3_2 C 0.1684(8) 0.359(3) 0.5521(9) 0.166(8) Uani 0.361(10) 1 d D U P C 2
H3A_2 H 0.177294 0.296269 0.579463 0.199 Uiso 0.361(10) 1 calc R U P C 2
H3B_2 H 0.151374 0.440843 0.555528 0.199 Uiso 0.361(10) 1 calc R U P C 2
C4_2 C 0.2128(9) 0.406(3) 0.5488(11) 0.132(5) Uani 0.361(10) 1 d D U P C 2
H4A_2 H 0.203630 0.467457 0.521206 0.159 Uiso 0.361(10) 1 calc R U P C 2
H4B_2 H 0.233809 0.460040 0.577178 0.159 Uiso 0.361(10) 1 calc R U P C 2

loop_
_atom_site_aniso_label
_atom_site_aniso_U_11
_atom_site_aniso_U_22
_atom_site_aniso_U_33
_atom_site_aniso_U_23
_atom_site_aniso_U_13
_atom_site_aniso_U_12
O1 0.0371(16) 0.0544(19) 0.0491(18) 0.0066(16) 0.0188(14) 0.0012(14)
O2 0.091(3) 0.118(3) 0.107(3) -0.043(3) 0.080(3) -0.042(2)
O3 0.088(3) 0.277(7) 0.114(4) 0.014(4) 0.080(3) -0.003(4)
O4 0.0357(16) 0.067(2) 0.0449(17) 0.0104(17) 0.0150(14) 0.0095(15)
O5 0.047(2) 0.069(2) 0.092(3) 0.009(2) 0.027(2) 0.0186(18)
O6 0.049(2) 0.080(3) 0.100(3) 0.020(2) 0.035(2) 0.0010(19)
O7 0.061(2) 0.157(4) 0.068(2) 0.044(3) 0.041(2) 0.043(2)
N1 0.0330(19) 0.038(2) 0.041(2) 0.0021(17) 0.0114(16) -0.0012(16)
N2 0.036(2) 0.046(2) 0.044(2) 0.0050(19) 0.0167(17) 0.0013(17)
N3 0.0294(18) 0.044(2) 0.047(2) -0.0091(18) 0.0164(16) 0.0003(16)
N4 0.043(2) 0.046(2) 0.039(2) -0.0070(18) 0.0197(17) -0.0053(17)
N5 0.040(2) 0.079(3) 0.047(2) 0.000(2) 0.0245(18) 0.005(2)
N6 0.033(2) 0.079(3) 0.055(2) 0.005(2) 0.0230(18) 0.0117(19)
N7 0.0300(18) 0.043(2) 0.0378(19) -0.0004(17) 0.0102(16) 0.0012(16)
N8 0.0328(19) 0.044(2) 0.043(2) 0.0038(18) 0.0152(16) 0.0040(16)
C1 0.035(2) 0.043(3) 0.040(2) 0.003(2) 0.012(2) -0.001(2)
C2 0.034(2) 0.057(3) 0.064(3) 0.014(3) 0.020(2) 0.005(2)
C3 0.035(2) 0.053(3) 0.057(3) 0.010(3) 0.020(2) 0.000(2)
C4 0.038(2) 0.039(3) 0.037(2) 0.006(2) 0.011(2) 0.000(2)
C5 0.036(2) 0.051(3) 0.041(2) 0.007(2) 0.015(2) 0.005(2)
C6 0.039(2) 0.051(3) 0.041(2) 0.006(2) 0.016(2) -0.002(2)
C7 0.027(2) 0.042(3) 0.039(2) -0.001(2) 0.0081(19) -0.0027(19)
C8 0.028(2) 0.042(3) 0.038(2) -0.003(2) 0.0070(19) -0.0023(19)
C9 0.036(2) 0.041(3) 0.042(3) 0.001(2) 0.011(2) -0.001(2)
C10 0.032(2) 0.037(2) 0.033(2) -0.007(2) 0.0066(18) -0.0029(19)
C11 0.030(2) 0.034(2) 0.042(2) -0.004(2) 0.0069(19) -0.0011(18)
C12 0.035(2) 0.037(3) 0.044(3) -0.004(2) 0.015(2) 0.0018(19)
C13 0.029(2) 0.036(2) 0.040(2) -0.007(2) 0.0115(19) -0.0038(18)
C14 0.034(2) 0.038(2) 0.040(2) -0.004(2) 0.0137(19) 0.0020(19)
C15 0.038(2) 0.044(3) 0.044(3) -0.006(2) 0.019(2) 0.001(2)
C16 0.037(2) 0.037(2) 0.047(3) 0.001(2) 0.018(2) 0.003(2)
C17 0.041(3) 0.059(3) 0.037(2) 0.003(2) 0.011(2) 0.008(2)
C18 0.047(3) 0.063(3) 0.047(3) 0.002(3) 0.025(2) 0.007(2)
C19 0.036(2) 0.049(3) 0.043(3) 0.000(2) 0.019(2) 0.003(2)
C20 0.035(2) 0.050(3) 0.032(2) 0.003(2) 0.0114(19) 0.002(2)
C21 0.034(2) 0.044(3) 0.044(3) -0.001(2) 0.017(2) 0.003(2)
C22 0.032(2) 0.037(2) 0.041(2) -0.009(2) 0.016(2) -0.0026(19)
C23 0.035(2) 0.047(3) 0.034(2) -0.006(2) 0.0138(19) -0.003(2)
C24 0.030(2) 0.046(3) 0.031(2) -0.004(2) 0.0091(18) -0.001(2)
C25 0.036(2) 0.059(3) 0.042(3) -0.002(2) 0.019(2) 0.001(2)
C26 0.050(3) 0.079(4) 0.049(3) -0.004(3) 0.030(2) 0.002(3)
C27 0.034(2) 0.054(3) 0.049(3) 0.000(2) 0.022(2) 0.003(2)
C28 0.046(3) 0.051(3) 0.054(3) -0.012(2) 0.031(2) -0.009(2)
C29 0.064(3) 0.079(4) 0.065(3) -0.011(3) 0.040(3) -0.013(3)
C30 0.079(4) 0.091(4) 0.064(3) -0.012(3) 0.047(3) -0.022(3)
C31 0.073(4) 0.077(4) 0.078(4) -0.029(3) 0.053(3) -0.028(3)
C32 0.050(3) 0.060(3) 0.087(4) -0.026(3) 0.040(3) -0.016(3)
C33 0.047(3) 0.058(3) 0.068(3) -0.015(3) 0.032(3) -0.008(2)
C34 0.034(2) 0.041(3) 0.032(2) -0.005(2) 0.0095(18) -0.0040(19)
C35 0.037(2) 0.038(2) 0.041(2) 0.001(2) 0.0150(19) 0.003(2)
C36 0.034(2) 0.048(3) 0.042(2) -0.004(2) 0.015(2) -0.003(2)
C37 0.039(2) 0.034(2) 0.034(2) -0.003(2) 0.0108(19) 0.0008(19)
C38 0.037(2) 0.036(2) 0.038(2) 0.000(2) 0.0097(19) -0.006(2)
C39 0.030(2) 0.047(3) 0.034(2) -0.004(2) 0.0079(18) -0.008(2)
C40 0.049(3) 0.106(4) 0.055(3) 0.003(3) 0.033(3) 0.001(3)
C41 0.064(4) 0.216(8) 0.062(4) 0.014(5) 0.044(3) 0.017(5)
C42 0.069(4) 0.294(11) 0.069(4) 0.010(6) 0.050(4) 0.007(6)
C43 0.077(5) 0.192(8) 0.088(5) 0.000(5) 0.065(4) -0.007(5)
C44 0.059(4) 0.270(11) 0.101(5) 0.049(6) 0.055(4) 0.016(5)
C45 0.057(4) 0.214(8) 0.079(4) 0.035(5) 0.047(3) 0.017(4)
C46 0.041(2) 0.043(3) 0.051(3) 0.000(2) 0.025(2) 0.003(2)
C47 0.032(2) 0.047(3) 0.039(2) -0.003(2) 0.0117(19) 0.000(2)
C48 0.037(2) 0.039(3) 0.046(3) -0.003(2) 0.021(2) 0.000(2)
C49 0.035(2) 0.031(2) 0.049(3) 0.000(2) 0.019(2) 0.0017(19)
C50 0.037(2) 0.050(3) 0.039(2) 0.000(2) 0.014(2) 0.001(2)
C51 0.031(2) 0.052(3) 0.054(3) -0.001(2) 0.016(2) 0.002(2)
C52 0.032(2) 0.042(3) 0.030(2) 0.002(2) 0.0088(18) 0.0003(19)
C53 0.035(2) 0.037(2) 0.039(2) 0.001(2) 0.0135(19) 0.0015(19)
C54 0.030(2) 0.046(3) 0.040(2) -0.003(2) 0.0127(19) 0.002(2)
C55 0.028(2) 0.046(3) 0.037(2) 0.002(2) 0.0084(18) 0.0059(19)
C56 0.035(2) 0.055(3) 0.041(2) 0.005(2) 0.016(2) 0.005(2)
C57 0.031(2) 0.052(3) 0.049(3) 0.001(2) 0.017(2) 0.005(2)
C58 0.033(2) 0.054(3) 0.034(2) 0.003(2) 0.0110(19) 0.003(2)
C59 0.041(3) 0.095(4) 0.051(3) 0.026(3) 0.023(2) 0.024(3)
C60 0.039(3) 0.092(4) 0.056(3) 0.022(3) 0.025(2) 0.021(3)
C61 0.140(10) 0.064(6) 0.111(8) 0.016(6) 0.069(7) -0.003(6)
C62 0.082(6) 0.148(9) 0.045(7) 0.013(8) 0.003(6) -0.018(6)
C61' 0.140(10) 0.064(6) 0.111(8) 0.016(6) 0.069(7) -0.003(6)
C62' 0.082(6) 0.148(9) 0.045(7) 0.013(8) 0.003(6) -0.018(6)
C64 0.057(3) 0.063(4) 0.075(4) -0.023(3) 0.018(3) 0.000(3)
C65 0.076(5) 0.109(6) 0.105(6) -0.020(5) 0.011(4) 0.009(4)
C66 0.091(5) 0.065(4) 0.222(9) -0.053(5) 0.077(6) -0.013(4)
C67 0.171(9) 0.103(7) 0.192(10) 0.012(7) 0.084(8) -0.002(6)
C68 0.167(9) 0.078(6) 0.174(9) 0.032(6) 0.073(7) -0.015(6)
C70 0.072(4) 0.100(5) 0.099(5) 0.014(4) 0.047(4) -0.010(4)
C71 0.120(7) 0.176(9) 0.137(7) -0.009(6) 0.050(6) -0.084(6)
C72 0.051(3) 0.109(5) 0.062(3) -0.021(3) 0.024(3) 0.010(3)
N12 0.039(2) 0.089(3) 0.083(3) -0.032(3) 0.028(2) -0.013(2)
N13 0.111(5) 0.104(5) 0.119(5) 0.022(4) 0.033(4) -0.039(4)
N14 0.065(3) 0.071(3) 0.072(3) -0.011(3) 0.005(3) 0.022(3)
C74 0.045(4) 0.078(6) 0.056(5) 0.001(5) 0.028(4) 0.009(4)
C75 0.062(5) 0.071(6) 0.061(5) -0.007(4) 0.030(4) 0.007(4)
C76 0.081(7) 0.122(13) 0.080(13) -0.021(12) 0.033(11) -0.058(8)
C77 0.203(14) 0.115(10) 0.130(10) -0.038(8) 0.094(10) -0.081(10)
C74' 0.045(4) 0.078(6) 0.056(5) 0.001(5) 0.028(4) 0.009(4)
C75' 0.062(5) 0.071(6) 0.061(5) -0.007(4) 0.030(4) 0.007(4)
C76' 0.081(7) 0.122(13) 0.080(13) -0.021(12) 0.033(11) -0.058(8)
C77' 0.203(14) 0.115(10) 0.130(10) -0.038(8) 0.094(10) -0.081(10)
C87 0.168(9) 0.217(11) 0.209(10) -0.028(9) 0.103(8) -0.111(9)
O1_1 0.083(4) 0.104(6) 0.169(11) -0.058(7) 0.070(5) -0.015(3)
O2_1 0.106(6) 0.146(8) 0.211(9) -0.036(7) 0.057(5) 0.012(5)
C1_1 0.117(7) 0.110(9) 0.174(11) -0.067(8) 0.070(7) -0.005(6)
C2_1 0.143(12) 0.085(9) 0.206(13) -0.037(8) 0.062(9) 0.002(7)
C3_1 0.125(10) 0.139(12) 0.132(9) -0.054(8) 0.043(7) 0.026(8)
C4_1 0.094(6) 0.093(8) 0.165(11) -0.055(8) 0.040(7) 0.010(5)
O1_2 0.083(4) 0.104(6) 0.169(11) -0.058(7) 0.070(5) -0.015(3)
O2_2 0.106(6) 0.146(8) 0.211(9) -0.036(7) 0.057(5) 0.012(5)
C1_2 0.094(6) 0.093(8) 0.165(11) -0.055(8) 0.040(7) 0.010(5)
C2_2 0.106(13) 0.119(13) 0.28(2) -0.032(14) 0.068(14) -0.007(10)
C3_2 0.131(13) 0.22(2) 0.175(16) -0.056(14) 0.098(12) 0.014(13)
C4_2 0.117(7) 0.110(9) 0.174(11) -0.067(8) 0.070(7) -0.005(6)

_geom_special_details            
;
 All esds (except the esd in the dihedral angle between two l.s. planes)
 are estimated using the full covariance matrix.  The cell esds are taken
 into account individually in the estimation of esds in distances, angles
 and torsion angles; correlations between esds in cell parameters are only
 used when they are defined by crystal symmetry.  An approximate (isotropic)
 treatment of cell esds is used for estimating esds involving l.s. planes.
;

loop_
_geom_bond_atom_site_label_1
_geom_bond_atom_site_label_2
_geom_bond_distance
_geom_bond_site_symmetry_2
_geom_bond_publ_flag
O1 C4 1.365(5) . ?
O2 C31 1.381(5) . ?
O3 C43 1.392(6) . ?
O4 C58 1.368(5) . ?
O5 C64 1.196(6) . ?
O6 C70 1.271(6) . ?
O7 C72 1.211(5) . ?
N1 C7 1.328(5) . ?
N1 C8 1.395(5) . ?
N2 C7 1.363(5) . ?
N2 C9 1.382(5) . ?
N3 C23 1.345(5) . ?
N3 C22 1.387(5) . ?
N4 C23 1.325(5) . ?
N4 C24 1.397(5) . ?
N5 C26 1.331(5) . ?
N5 C25 1.387(5) . ?
N6 C26 1.349(5) . ?
N6 C27 1.380(5) . ?
N7 C54 1.333(5) . ?
N7 C53 1.394(5) . ?
N8 C54 1.361(5) . ?
N8 C52 1.378(5) . ?
C1 C6 1.395(5) . ?
C1 C2 1.399(6) . ?
C1 C7 1.458(6) . ?
C2 C3 1.378(6) . ?
C3 C4 1.391(5) . ?
C4 C5 1.393(5) . ?
C5 C6 1.387(6) . ?
C8 C9 1.385(5) . ?
C8 C10 1.461(5) . ?
C9 C16 1.469(5) . ?
C10 C11 1.388(5) . ?
C10 C15 1.409(6) . ?
C11 C12 1.387(5) . ?
C12 C13 1.398(5) . ?
C13 C14 1.408(5) . ?
C13 C22 1.465(5) . ?
C14 C15 1.381(5) . ?
C16 C17 1.389(6) . ?
C16 C21 1.401(5) . ?
C17 C18 1.380(6) . ?
C18 C19 1.399(6) . ?
C19 C20 1.390(5) . ?
C19 C25 1.466(5) . ?
C20 C21 1.385(5) . ?
C22 C24 1.372(5) . ?
C23 C28 1.465(5) . ?
C24 C34 1.479(5) . ?
C25 C27 1.381(6) . ?
C26 C40 1.463(6) . ?
C27 C46 1.471(6) . ?
C28 C29 1.378(6) . ?
C28 C33 1.388(6) . ?
C29 C30 1.387(6) . ?
C30 C31 1.375(7) . ?
C31 C32 1.360(7) . ?
C32 C33 1.397(6) . ?
C34 C35 1.385(5) . ?
C34 C39 1.388(6) . ?
C35 C36 1.389(5) . ?
C36 C37 1.391(6) . ?
C37 C38 1.399(5) . ?
C37 C52 1.472(5) . ?
C38 C39 1.386(5) . ?
C40 C41 1.350(7) . ?
C40 C45 1.367(7) . ?
C41 C42 1.375(7) . ?
C42 C43 1.343(8) . ?
C43 C44 1.349(8) . ?
C44 C45 1.396(7) . ?
C46 C47 1.394(5) . ?
C46 C51 1.414(6) . ?
C47 C48 1.379(5) . ?
C48 C49 1.413(5) . ?
C49 C50 1.390(5) . ?
C49 C53 1.461(5) . ?
C50 C51 1.368(6) . ?
C52 C53 1.375(5) . ?
C54 C55 1.472(6) . ?
C55 C56 1.383(5) . ?
C55 C60 1.385(6) . ?
C56 C57 1.396(6) . ?
C57 C58 1.373(5) . ?
C58 C59 1.385(6) . ?
C59 C60 1.386(6) . ?
C61 C62 1.578(17) . ?
C62 N14 1.413(15) . ?
C61' C62' 1.45(3) . ?
C62' N14 1.605(18) . ?
C64 N14 1.377(7) . ?
C65 C66 1.414(9) . ?
C65 N14 1.535(8) . ?
C67 C68 1.582(11) . ?
C68 N13 1.495(9) . ?
C70 N13 1.365(8) . ?
C71 C87 1.478(10) . ?
C71 N13 1.487(8) . ?
C72 N12 1.311(6) . ?
N12 C76' 1.42(3) . ?
N12 C76 1.50(2) . ?
N12 C74 1.511(9) . ?
N12 C74' 1.519(12) . ?
C74 C75 1.497(12) . ?
C76 C77 1.39(2) . ?
C74' C75' 1.504(18) . ?
C76' C77' 1.65(3) . ?
O1_1 C4_1 1.398(11) . ?
O1_1 C1_1 1.416(11) . ?
O2_1 C2_1 1.399(11) . ?
O2_1 C3_1 1.402(11) . ?
C1_1 C2_1 1.525(14) . ?
C3_1 C4_1 1.497(15) . ?
O1_2 C1_2 1.392(14) . ?
O1_2 C4_2 1.404(14) . ?
O2_2 C2_2 1.391(14) . ?
O2_2 C3_2 1.403(14) . ?
C1_2 C2_2 1.530(18) . ?
C3_2 C4_2 1.538(18) . ?

loop_
_geom_angle_atom_site_label_1
_geom_angle_atom_site_label_2
_geom_angle_atom_site_label_3
_geom_angle
_geom_angle_site_symmetry_1
_geom_angle_site_symmetry_3
_geom_angle_publ_flag
C7 N1 C8 106.7(3) . . ?
C7 N2 C9 108.6(3) . . ?
C23 N3 C22 108.5(3) . . ?
C23 N4 C24 105.2(3) . . ?
C26 N5 C25 106.3(4) . . ?
C26 N6 C27 107.5(4) . . ?
C54 N7 C53 106.5(3) . . ?
C54 N8 C52 108.7(3) . . ?
C6 C1 C2 117.9(4) . . ?
C6 C1 C7 121.0(4) . . ?
C2 C1 C7 121.2(4) . . ?
C3 C2 C1 121.0(4) . . ?
C2 C3 C4 120.8(4) . . ?
O1 C4 C3 117.7(4) . . ?
O1 C4 C5 123.4(4) . . ?
C3 C4 C5 118.9(4) . . ?
C6 C5 C4 120.0(4) . . ?
C5 C6 C1 121.4(4) . . ?
N1 C7 N2 110.2(4) . . ?
N1 C7 C1 126.7(4) . . ?
N2 C7 C1 123.1(4) . . ?
C9 C8 N1 109.0(4) . . ?
C9 C8 C10 131.2(4) . . ?
N1 C8 C10 119.6(3) . . ?
N2 C9 C8 105.4(3) . . ?
N2 C9 C16 118.9(4) . . ?
C8 C9 C16 135.7(4) . . ?
C11 C10 C15 117.5(4) . . ?
C11 C10 C8 119.5(4) . . ?
C15 C10 C8 123.0(4) . . ?
C12 C11 C10 121.8(4) . . ?
C11 C12 C13 120.8(4) . . ?
C12 C13 C14 117.8(4) . . ?
C12 C13 C22 120.6(4) . . ?
C14 C13 C22 121.6(4) . . ?
C15 C14 C13 120.9(4) . . ?
C14 C15 C10 121.2(4) . . ?
C17 C16 C21 118.0(4) . . ?
C17 C16 C9 119.5(4) . . ?
C21 C16 C9 122.4(4) . . ?
C18 C17 C16 121.1(4) . . ?
C17 C18 C19 121.3(4) . . ?
C20 C19 C18 117.3(4) . . ?
C20 C19 C25 123.7(4) . . ?
C18 C19 C25 118.9(4) . . ?
C21 C20 C19 121.8(4) . . ?
C20 C21 C16 120.4(4) . . ?
C24 C22 N3 104.8(3) . . ?
C24 C22 C13 134.4(4) . . ?
N3 C22 C13 120.8(4) . . ?
N4 C23 N3 111.4(3) . . ?
N4 C23 C28 123.5(4) . . ?
N3 C23 C28 125.1(4) . . ?
C22 C24 N4 110.1(3) . . ?
C22 C24 C34 132.0(4) . . ?
N4 C24 C34 117.9(4) . . ?
C27 C25 N5 108.6(4) . . ?
C27 C25 C19 132.0(4) . . ?
N5 C25 C19 119.3(4) . . ?
N5 C26 N6 111.2(4) . . ?
N5 C26 C40 124.3(4) . . ?
N6 C26 C40 124.5(4) . . ?
N6 C27 C25 106.3(4) . . ?
N6 C27 C46 120.5(4) . . ?
C25 C27 C46 133.1(4) . . ?
C29 C28 C33 117.7(4) . . ?
C29 C28 C23 119.7(4) . . ?
C33 C28 C23 122.7(4) . . ?
C28 C29 C30 121.6(5) . . ?
C31 C30 C29 119.9(5) . . ?
C32 C31 C30 119.7(5) . . ?
C32 C31 O2 122.8(5) . . ?
C30 C31 O2 117.5(5) . . ?
C31 C32 C33 120.5(5) . . ?
C28 C33 C32 120.7(5) . . ?
C35 C34 C39 118.5(4) . . ?
C35 C34 C24 123.3(4) . . ?
C39 C34 C24 118.1(4) . . ?
C34 C35 C36 120.4(4) . . ?
C35 C36 C37 121.6(4) . . ?
C36 C37 C38 117.7(4) . . ?
C36 C37 C52 122.2(4) . . ?
C38 C37 C52 120.0(4) . . ?
C39 C38 C37 120.5(4) . . ?
C38 C39 C34 121.3(4) . . ?
C41 C40 C45 117.5(5) . . ?
C41 C40 C26 120.9(5) . . ?
C45 C40 C26 121.6(5) . . ?
C40 C41 C42 121.8(6) . . ?
C43 C42 C41 120.3(6) . . ?
C42 C43 C44 119.8(5) . . ?
C42 C43 O3 118.3(6) . . ?
C44 C43 O3 121.9(6) . . ?
C43 C44 C45 119.5(6) . . ?
C40 C45 C44 121.0(6) . . ?
C47 C46 C51 117.8(4) . . ?
C47 C46 C27 121.7(4) . . ?
C51 C46 C27 120.4(4) . . ?
C48 C47 C46 121.0(4) . . ?
C47 C48 C49 121.2(4) . . ?
C50 C49 C48 117.1(4) . . ?
C50 C49 C53 122.3(4) . . ?
C48 C49 C53 120.5(4) . . ?
C51 C50 C49 122.1(4) . . ?
C50 C51 C46 120.7(4) . . ?
C53 C52 N8 105.6(3) . . ?
C53 C52 C37 134.3(4) . . ?
N8 C52 C37 119.9(3) . . ?
C52 C53 N7 109.3(3) . . ?
C52 C53 C49 129.8(4) . . ?
N7 C53 C49 120.8(3) . . ?
N7 C54 N8 110.0(4) . . ?
N7 C54 C55 126.3(4) . . ?
N8 C54 C55 123.6(4) . . ?
C56 C55 C60 118.1(4) . . ?
C56 C55 C54 121.0(4) . . ?
C60 C55 C54 120.8(4) . . ?
C55 C56 C57 121.0(4) . . ?
C58 C57 C56 120.4(4) . . ?
O4 C58 C57 123.9(4) . . ?
O4 C58 C59 117.1(4) . . ?
C57 C58 C59 118.9(4) . . ?
C58 C59 C60 120.6(4) . . ?
C55 C60 C59 120.9(4) . . ?
N14 C62 C61 110.8(11) . . ?
C61' C62' N14 110.2(14) . . ?
O5 C64 N14 124.3(6) . . ?
C66 C65 N14 109.4(6) . . ?
N13 C68 C67 109.8(7) . . ?
O6 C70 N13 122.3(6) . . ?
C87 C71 N13 112.0(7) . . ?
O7 C72 N12 127.4(6) . . ?
C72 N12 C76' 122.6(18) . . ?
C72 N12 C76 118.5(10) . . ?
C72 N12 C74 119.7(5) . . ?
C76 N12 C74 121.6(10) . . ?
C72 N12 C74' 118.8(7) . . ?
C76' N12 C74' 117.5(19) . . ?
C70 N13 C71 120.6(7) . . ?
C70 N13 C68 119.1(6) . . ?
C71 N13 C68 120.1(7) . . ?
C64 N14 C62 133.6(8) . . ?
C64 N14 C65 119.0(5) . . ?
C62 N14 C65 106.9(7) . . ?
C64 N14 C62' 109.0(9) . . ?
C65 N14 C62' 130.2(9) . . ?
C75 C74 N12 107.0(7) . . ?
C77 C76 N12 110.8(14) . . ?
C75' C74' N12 105.6(10) . . ?
N12 C76' C77' 110.6(18) . . ?
C4_1 O1_1 C1_1 108.2(10) . . ?
C2_1 O2_1 C3_1 111.4(10) . . ?
O1_1 C1_1 C2_1 108.9(12) . . ?
O2_1 C2_1 C1_1 112.0(10) . . ?
O2_1 C3_1 C4_1 111.7(10) . . ?
O1_1 C4_1 C3_1 109.5(13) . . ?
C1_2 O1_2 C4_2 112.2(17) . . ?
C2_2 O2_2 C3_2 104.2(18) . . ?
O1_2 C1_2 C2_2 109.3(18) . . ?
O2_2 C2_2 C1_2 106.6(17) . . ?
O2_2 C3_2 C4_2 107.0(16) . . ?
O1_2 C4_2 C3_2 109.1(18) . . ?

_refine_diff_density_max         0.510
_refine_diff_density_min         -0.320
_refine_diff_density_rms         0.055

_shelx_res_file                  
;
TITL cu_XW3084_0m_a.res in P2/n
    test_a_sq.res
    created by SHELXL-2019/3 at 12:58:07 on 09-Jun-2025
REM Old TITL cu_XW3084_0m in P2/n
REM SHELXT solution in P2/n: R1 0.311, Rweak 0.052, Alpha 0.070
REM <I/s>   0.385 for 1034 systematic absences,  Orientation as input
REM Formula found by SHELXT:  C84 N11 O8
CELL  1.54178  31.9415   9.5284  32.2718   90.000  117.757   90.000
ZERR  4.000   0.0008   0.0003   0.0009    0.000    0.002    0.000
LATT  1
SYMM 1/2-X, Y, 1/2-Z
SFAC  C  H  N  O
UNIT 316 319.197 44 36
LIST 4
OMIT 7 0 1
OMIT -2 0 2
OMIT -9 3 8
OMIT -6 2 14
REM LIST 6 ! automatically inserted. Change 6 to 4 for CHECKCIF!!
REM Restraints for Fragment diox, Dioxane, C4H8O2 from: CCDC OFIZAG.
REM Please cite https://doi.org/10.1107/S1600576718004508
REM HFIX_DIOX 23 C1 > C4
SADI_DIOX C1 C2 C3 C4
SADI_DIOX O1 C1 O1 C4 O2 C2 O2 C3
SADI_DIOX 0.04 C1 C3 C2 C4
SADI_DIOX 0.04 O1 C2 O1 C3 O2 C1 O2 C4
SIMU_DIOX O1 > C4
RIGU_DIOX O1 > C4
SAME_DIOX O1 > C4
SIMU 0.04 0.08 1
TEMP -173.150
SIZE 0.01 0.124 0.237
L.S. 10 0  189
BOND
FMAP 2
PLAN 120
BUMP
ABIN
ACTA
WGHT    0.061930    9.548400
FVAR       0.26887   0.60079   0.61971   0.63859
O1    4    0.372179    1.065802    0.125649    11.00000    0.03713    0.05440 =
         0.04911    0.00658    0.01881    0.00118
AFIX 143
H1    2    0.343599    1.069867    0.119506    11.00000   -1.50000
AFIX   0
O2    4    0.331633    0.201299    0.610207    11.00000    0.09076    0.11770 =
         0.10679   -0.04277    0.08022   -0.04161
AFIX 143
H2'   2    0.303555    0.217587    0.590224    11.00000   -1.50000
AFIX   0
O3    4    0.921383    0.327240    0.311563    11.00000    0.08849    0.27708 =
         0.11403    0.01439    0.07965   -0.00286
AFIX 143
H3'   2    0.948910    0.313055    0.333123    11.00000   -1.50000
AFIX   0
O4    4    0.870452   -0.540100    0.782965    11.00000    0.03573    0.06708 =
         0.04488    0.01044    0.01504    0.00953
AFIX 143
H4    2    0.897689   -0.554849    0.786064    11.00000   -1.50000
AFIX   0
O5    4    0.362118    0.429339    0.431151    11.00000    0.04715    0.06870 =
         0.09153    0.00869    0.02724    0.01856
O6    4    0.579427    0.755604    0.250429    11.00000    0.04866    0.08049 =
         0.09965    0.02000    0.03509    0.00099
O7    4    0.667547   -0.216255    0.666995    11.00000    0.06065    0.15687 =
         0.06816    0.04408    0.04079    0.04289
N1    3    0.459058    0.610763    0.295914    11.00000    0.03301    0.03823 =
         0.04089    0.00214    0.01138   -0.00121
N2    3    0.517541    0.627587    0.277829    11.00000    0.03593    0.04573 =
         0.04398    0.00504    0.01667    0.00132
AFIX  43
H2N   2    0.533582    0.653192    0.263109    11.00000   -1.20000
AFIX   0
N3    3    0.450767    0.306185    0.494289    11.00000    0.02937    0.04423 =
         0.04741   -0.00907    0.01641    0.00026
AFIX  43
H3N   2    0.426156    0.359014    0.476979    11.00000   -1.20000
AFIX   0
N4    3    0.498177    0.166663    0.551496    11.00000    0.04255    0.04623 =
         0.03905   -0.00704    0.01966   -0.00530
N5    3    0.743729    0.344539    0.354652    11.00000    0.03977    0.07916 =
         0.04706    0.00019    0.02451    0.00476
N6    3    0.794571    0.234627    0.418831    11.00000    0.03285    0.07881 =
         0.05469    0.00549    0.02303    0.01169
AFIX  43
H6N   2    0.821002    0.195980    0.439814    11.00000   -1.20000
AFIX   0
N7    3    0.781341   -0.093195    0.609687    11.00000    0.03003    0.04267 =
         0.03777   -0.00039    0.01018    0.00123
N8    3    0.721491   -0.122338    0.625138    11.00000    0.03283    0.04411 =
         0.04345    0.00382    0.01523    0.00399
AFIX  43
H8    2    0.705039   -0.151375    0.639058    11.00000   -1.20000
AFIX   0
C1    1    0.446145    0.770028    0.229795    11.00000    0.03467    0.04279 =
         0.03963    0.00280    0.01234   -0.00124
C2    1    0.468007    0.848982    0.208751    11.00000    0.03431    0.05660 =
         0.06352    0.01369    0.02002    0.00471
AFIX  43
H2A   2    0.500598    0.834624    0.217964    11.00000   -1.20000
AFIX   0
C3    1    0.442965    0.947288    0.174849    11.00000    0.03473    0.05264 =
         0.05712    0.00961    0.01952   -0.00012
AFIX  43
H3A   2    0.458738    1.001910    0.161733    11.00000   -1.20000
AFIX   0
C4    1    0.394862    0.967510    0.159599    11.00000    0.03832    0.03936 =
         0.03742    0.00635    0.01081   -0.00011
C5    1    0.372364    0.887997    0.179640    11.00000    0.03581    0.05067 =
         0.04123    0.00745    0.01534    0.00459
AFIX  43
H5    2    0.339508    0.900242    0.169527    11.00000   -1.20000
AFIX   0
C6    1    0.397917    0.790989    0.214345    11.00000    0.03876    0.05063 =
         0.04080    0.00588    0.01582   -0.00155
AFIX  43
H6    2    0.382251    0.737703    0.227878    11.00000   -1.20000
AFIX   0
C7    1    0.472994    0.670792    0.267251    11.00000    0.02733    0.04166 =
         0.03858   -0.00130    0.00815   -0.00266
C8    1    0.496669    0.528073    0.326984    11.00000    0.02777    0.04155 =
         0.03791   -0.00306    0.00698   -0.00231
C9    1    0.533306    0.536898    0.315511    11.00000    0.03587    0.04146 =
         0.04203    0.00116    0.01107   -0.00105
C10   1    0.493864    0.459645    0.366120    11.00000    0.03176    0.03730 =
         0.03257   -0.00678    0.00663   -0.00294
C11   1    0.469710    0.525188    0.387055    11.00000    0.02991    0.03396 =
         0.04241   -0.00424    0.00687   -0.00107
AFIX  43
H11   2    0.454040    0.611585    0.374588    11.00000   -1.20000
AFIX   0
C12   1    0.467829    0.468003    0.425662    11.00000    0.03466    0.03748 =
         0.04384   -0.00395    0.01471    0.00184
AFIX  43
H12   2    0.450508    0.514804    0.438784    11.00000   -1.20000
AFIX   0
C13   1    0.491112    0.342327    0.445506    11.00000    0.02902    0.03552 =
         0.03958   -0.00671    0.01154   -0.00382
C14   1    0.515023    0.273804    0.424032    11.00000    0.03385    0.03769 =
         0.04029   -0.00394    0.01371    0.00204
AFIX  43
H14   2    0.530221    0.186580    0.436149    11.00000   -1.20000
AFIX   0
C15   1    0.516672    0.331720    0.385590    11.00000    0.03757    0.04439 =
         0.04379   -0.00584    0.01932    0.00092
AFIX  43
H15   2    0.533496    0.284432    0.372026    11.00000   -1.20000
AFIX   0
C16   1    0.580926    0.476546    0.333775    11.00000    0.03717    0.03677 =
         0.04690    0.00069    0.01760    0.00345
C17   1    0.598740    0.444389    0.303008    11.00000    0.04100    0.05918 =
         0.03742    0.00335    0.01144    0.00811
AFIX  43
H17   2    0.579494    0.458768    0.270380    11.00000   -1.20000
AFIX   0
C18   1    0.643926    0.391898    0.319031    11.00000    0.04659    0.06250 =
         0.04673    0.00182    0.02465    0.00681
AFIX  43
H18   2    0.655171    0.370662    0.297192    11.00000   -1.20000
AFIX   0
C19   1    0.673494    0.369342    0.366778    11.00000    0.03648    0.04865 =
         0.04250   -0.00016    0.01853    0.00314
C20   1    0.655755    0.403479    0.397478    11.00000    0.03453    0.05020 =
         0.03248    0.00290    0.01141    0.00223
AFIX  43
H20   2    0.675159    0.389915    0.430122    11.00000   -1.20000
AFIX   0
C21   1    0.610535    0.456756    0.381749    11.00000    0.03406    0.04429 =
         0.04355   -0.00088    0.01709    0.00276
AFIX  43
H21   2    0.599529    0.480023    0.403628    11.00000   -1.20000
AFIX   0
C22   1    0.489507    0.283316    0.486649    11.00000    0.03222    0.03668 =
         0.04136   -0.00902    0.01604   -0.00257
C23   1    0.457152    0.234032    0.532603    11.00000    0.03533    0.04714 =
         0.03409   -0.00569    0.01379   -0.00332
C24   1    0.518761    0.197546    0.522685    11.00000    0.02985    0.04585 =
         0.03144   -0.00364    0.00915   -0.00137
C25   1    0.721544    0.316685    0.381869    11.00000    0.03635    0.05918 =
         0.04156   -0.00163    0.01931    0.00120
C26   1    0.787337    0.292990    0.377936    11.00000    0.05009    0.07858 =
         0.04860   -0.00369    0.02986    0.00204
C27   1    0.752988    0.246569    0.421762    11.00000    0.03399    0.05391 =
         0.04852   -0.00006    0.02158    0.00276
C28   1    0.423455    0.228632    0.551544    11.00000    0.04588    0.05123 =
         0.05443   -0.01244    0.03092   -0.00880
C29   1    0.437961    0.178912    0.596270    11.00000    0.06378    0.07900 =
         0.06518   -0.01135    0.04009   -0.01268
AFIX  43
H29   2    0.469851    0.149718    0.614447    11.00000   -1.20000
AFIX   0
C30   1    0.407107    0.170488    0.615372    11.00000    0.07857    0.09092 =
         0.06371   -0.01169    0.04690   -0.02180
AFIX  43
H30   2    0.418030    0.136948    0.646426    11.00000   -1.20000
AFIX   0
C31   1    0.360693    0.210723    0.589324    11.00000    0.07299    0.07692 =
         0.07810   -0.02902    0.05266   -0.02808
C32   1    0.345518    0.260651    0.545147    11.00000    0.04988    0.06035 =
         0.08744   -0.02569    0.04047   -0.01587
AFIX  43
H32   2    0.313564    0.289644    0.527254    11.00000   -1.20000
AFIX   0
C33   1    0.376574    0.269602    0.525900    11.00000    0.04688    0.05843 =
         0.06802   -0.01539    0.03216   -0.00770
AFIX  43
H33   2    0.365485    0.304097    0.494934    11.00000   -1.20000
AFIX   0
C34   1    0.566193    0.139249    0.535762    11.00000    0.03372    0.04121 =
         0.03183   -0.00498    0.00947   -0.00404
C35   1    0.601325    0.213565    0.531635    11.00000    0.03695    0.03769 =
         0.04084    0.00072    0.01498    0.00252
AFIX  43
H35   2    0.594850    0.304843    0.518254    11.00000   -1.20000
AFIX   0
C36   1    0.645981    0.155381    0.546954    11.00000    0.03353    0.04757 =
         0.04178   -0.00430    0.01530   -0.00346
AFIX  43
H36   2    0.669697    0.208092    0.543998    11.00000   -1.20000
AFIX   0
C37   1    0.656813    0.021796    0.566518    11.00000    0.03866    0.03448 =
         0.03404   -0.00312    0.01080    0.00075
C38   1    0.620886   -0.053530    0.569818    11.00000    0.03683    0.03566 =
         0.03816    0.00012    0.00968   -0.00588
AFIX  43
H38   2    0.626863   -0.146161    0.582120    11.00000   -1.20000
AFIX   0
C39   1    0.576646    0.005933    0.555279    11.00000    0.03002    0.04730 =
         0.03447   -0.00359    0.00789   -0.00804
AFIX  43
H39   2    0.553002   -0.045592    0.558742    11.00000   -1.20000
AFIX   0
C40   1    0.822880    0.299834    0.361418    11.00000    0.04911    0.10639 =
         0.05469    0.00262    0.03278    0.00097
C41   1    0.810201    0.324754    0.315930    11.00000    0.06392    0.21615 =
         0.06154    0.01395    0.04382    0.01715
AFIX  43
H41   2    0.777613    0.334747    0.294340    11.00000   -1.20000
AFIX   0
C42   1    0.843198    0.336069    0.299998    11.00000    0.06861    0.29444 =
         0.06889    0.00995    0.05011    0.00693
AFIX  43
H42   2    0.833292    0.357350    0.268012    11.00000   -1.20000
AFIX   0
C43   1    0.889362    0.317180    0.329437    11.00000    0.07712    0.19240 =
         0.08751   -0.00012    0.06549   -0.00738
C44   1    0.903361    0.285167    0.374735    11.00000    0.05892    0.26981 =
         0.10087    0.04872    0.05540    0.01624
AFIX  43
H44   2    0.935823    0.268335    0.395480    11.00000   -1.20000
AFIX   0
C45   1    0.869778    0.276975    0.390879    11.00000    0.05692    0.21422 =
         0.07853    0.03469    0.04663    0.01689
AFIX  43
H45   2    0.879666    0.255182    0.422825    11.00000   -1.20000
AFIX   0
C46   1    0.748877    0.185684    0.461610    11.00000    0.04071    0.04334 =
         0.05078   -0.00050    0.02487    0.00297
C47   1    0.707661    0.118884    0.455786    11.00000    0.03156    0.04656 =
         0.03905   -0.00258    0.01169    0.00021
AFIX  43
H47   2    0.680913    0.116290    0.425649    11.00000   -1.20000
AFIX   0
C48   1    0.705133    0.056526    0.493107    11.00000    0.03728    0.03896 =
         0.04612   -0.00349    0.02089    0.00037
AFIX  43
H48   2    0.676351    0.014035    0.488424    11.00000   -1.20000
AFIX   0
C49   1    0.744568    0.054644    0.538206    11.00000    0.03483    0.03122 =
         0.04944   -0.00028    0.01890    0.00175
C50   1    0.785459    0.121242    0.543470    11.00000    0.03654    0.04993 =
         0.03860   -0.00040    0.01387    0.00100
AFIX  43
H50   2    0.812456    0.122039    0.573447    11.00000   -1.20000
AFIX   0
C51   1    0.788095    0.185707    0.506872    11.00000    0.03053    0.05165 =
         0.05366   -0.00063    0.01613    0.00248
AFIX  43
H51   2    0.816587    0.230969    0.511931    11.00000   -1.20000
AFIX   0
C52   1    0.704888   -0.037101    0.586196    11.00000    0.03209    0.04228 =
         0.03037    0.00169    0.00881    0.00030
C53   1    0.742268   -0.019942    0.576638    11.00000    0.03457    0.03707 =
         0.03865    0.00096    0.01352    0.00150
C54   1    0.767572   -0.154147    0.638491    11.00000    0.03000    0.04628 =
         0.04034   -0.00339    0.01269    0.00233
C55   1    0.795966   -0.249813    0.677343    11.00000    0.02818    0.04635 =
         0.03716    0.00250    0.00835    0.00590
C56   1    0.839652   -0.297231    0.684245    11.00000    0.03543    0.05472 =
         0.04082    0.00511    0.01572    0.00477
AFIX  43
H56   2    0.852340   -0.263469    0.664722    11.00000   -1.20000
AFIX   0
C57   1    0.865394   -0.394031    0.719496    11.00000    0.03114    0.05248 =
         0.04895    0.00075    0.01743    0.00511
AFIX  43
H57   2    0.895257   -0.425942    0.723583    11.00000   -1.20000
AFIX   0
C58   1    0.847830   -0.443389    0.748286    11.00000    0.03280    0.05398 =
         0.03368    0.00308    0.01098    0.00309
C59   1    0.804319   -0.395247    0.741895    11.00000    0.04083    0.09519 =
         0.05098    0.02627    0.02331    0.02400
AFIX  43
H59   2    0.791737   -0.428926    0.761516    11.00000   -1.20000
AFIX   0
C60   1    0.778963   -0.298349    0.707120    11.00000    0.03853    0.09203 =
         0.05575    0.02236    0.02531    0.02103
AFIX  43
H60   2    0.749504   -0.264752    0.703661    11.00000   -1.20000
AFIX   0
PART 1 31
C61   1    0.272217    0.715129    0.332828    31.00000    0.14008    0.06389 =
         0.11067    0.01572    0.06897   -0.00269
AFIX 137
H61A  2    0.275386    0.652818    0.310289    31.00000   -1.50000
H61B  2    0.302962    0.757583    0.353314    31.00000   -1.50000
H61C  2    0.249247    0.789175    0.315961    31.00000   -1.50000
AFIX   0
C62   1    0.254590    0.627855    0.363298    31.00000    0.08174    0.14781 =
         0.04479    0.01303    0.00285   -0.01802
AFIX  23
H62A  2    0.247224    0.692529    0.383029    31.00000   -1.20000
H62B  2    0.225245    0.576917    0.342407    31.00000   -1.20000
AFIX   0
PART 2 -31
C61'  1    0.242362    0.739920    0.347997   -31.00000    0.14008    0.06389 =
         0.11067    0.01572    0.06897   -0.00269
AFIX 137
H61D  2    0.225914    0.786801    0.317546   -31.00000   -1.50000
H61E  2    0.268230    0.799717    0.369776   -31.00000   -1.50000
H61F  2    0.220064    0.722916    0.360424   -31.00000   -1.50000
AFIX   0
C62'  1    0.261355    0.607665    0.342461   -31.00000    0.08174    0.14781 =
         0.04479    0.01303    0.00285   -0.01802
AFIX  23
H62C  2    0.283034    0.624306    0.328866   -31.00000   -1.20000
H62D  2    0.235250    0.546744    0.320694   -31.00000   -1.20000
AFIX   0
EADP C61 C61'
EADP C62 C62'
PART 0
C64   1    0.334820    0.502072    0.400088    11.00000    0.05713    0.06304 =
         0.07488   -0.02301    0.01758   -0.00024
AFIX  43
H64   2    0.345128    0.542710    0.379520    11.00000   -1.20000
AFIX   0
C65   1    0.270907    0.460494    0.423236    11.00000    0.07624    0.10907 =
         0.10487   -0.01999    0.01150    0.00904
AFIX  23
H65A  2    0.236127    0.449651    0.405515    11.00000   -1.20000
H65B  2    0.285106    0.366046    0.432742    11.00000   -1.20000
AFIX   0
C66   1    0.282806    0.543964    0.463401    11.00000    0.09132    0.06524 =
         0.22182   -0.05323    0.07688   -0.01349
AFIX 137
H66A  2    0.317297    0.548059    0.482147    11.00000   -1.50000
H66B  2    0.269049    0.502684    0.482127    11.00000   -1.50000
H66C  2    0.270324    0.639016    0.453774    11.00000   -1.50000
AFIX   0
C67   1    0.574227    1.081990    0.286300    11.00000    0.17148    0.10303 =
         0.19236    0.01151    0.08405   -0.00199
AFIX 137
H67A  2    0.553912    1.163524    0.271832    11.00000   -1.50000
H67B  2    0.597557    1.105255    0.318442    11.00000   -1.50000
H67C  2    0.554814    1.002908    0.286723    11.00000   -1.50000
AFIX   0
C68   1    0.600691    1.040491    0.257094    11.00000    0.16707    0.07786 =
         0.17418    0.03179    0.07282   -0.01466
AFIX  23
H68A  2    0.577486    1.006199    0.225771    11.00000   -1.20000
H68B  2    0.616714    1.123978    0.252797    11.00000   -1.20000
AFIX   0
C70   1    0.621868    0.791927    0.277306    11.00000    0.07229    0.09978 =
         0.09916    0.01407    0.04741   -0.00999
AFIX  43
H70   2    0.644324    0.721552    0.294583    11.00000   -1.20000
AFIX   0
C71   1    0.685890    0.966993    0.315553    11.00000    0.12001    0.17599 =
         0.13711   -0.00869    0.04962   -0.08383
AFIX  23
H71A  2    0.685642    1.045050    0.335685    11.00000   -1.20000
H71B  2    0.701683    0.885704    0.336012    11.00000   -1.20000
AFIX   0
C72   1    0.631174   -0.200730    0.669534    11.00000    0.05110    0.10857 =
         0.06236   -0.02086    0.02380    0.01012
AFIX  43
H72   2    0.609183   -0.276028    0.658243    11.00000   -1.20000
AFIX   0
N12   3    0.618691   -0.091893    0.686084    11.00000    0.03868    0.08885 =
         0.08264   -0.03213    0.02834   -0.01276
N13   3    0.636337    0.928425    0.282234    11.00000    0.11136    0.10401 =
         0.11930    0.02198    0.03322   -0.03878
N14   3    0.289438    0.530768    0.392182    11.00000    0.06481    0.07091 =
         0.07151   -0.01058    0.00524    0.02206
PART 1 21
C74   1    0.580005   -0.106923    0.700278    21.00000    0.04481    0.07827 =
         0.05634    0.00104    0.02846    0.00880
AFIX  23
H74A  2    0.566546   -0.202805    0.693250    21.00000   -1.20000
H74B  2    0.592769   -0.089627    0.734268    21.00000   -1.20000
AFIX   0
C75   1    0.542752   -0.000790    0.672815    21.00000    0.06246    0.07123 =
         0.06144   -0.00695    0.02993    0.00652
AFIX 137
H75A  2    0.534589   -0.007985    0.639615    21.00000   -1.50000
H75B  2    0.554766    0.093614    0.684228    21.00000   -1.50000
H75C  2    0.514517   -0.018530    0.676626    21.00000   -1.50000
AFIX   0
C76   1    0.646187    0.041935    0.694058    21.00000    0.08147    0.12182 =
         0.07991   -0.02138    0.03318   -0.05793
AFIX  43
H76   2    0.637023    0.118220    0.672663    21.00000   -1.20000
AFIX   0
C77   1    0.686836    0.039126    0.736946    21.00000    0.20288    0.11496 =
         0.12976   -0.03788    0.09392   -0.08059
AFIX  93
H77A  2    0.693772   -0.040940    0.756600    21.00000   -1.20000
H77B  2    0.707708    0.117271    0.746633    21.00000   -1.20000
AFIX   0
PART 2 -21
C74'  1    0.566407   -0.059122    0.666939   -21.00000    0.04481    0.07827 =
         0.05634    0.00104    0.02846    0.00880
AFIX  23
H74C  2    0.560212    0.041418    0.658565   -21.00000   -1.20000
H74D  2    0.547270   -0.116217    0.638728   -21.00000   -1.20000
AFIX   0
C75'  1    0.554572   -0.095169    0.705667   -21.00000    0.06246    0.07123 =
         0.06144   -0.00695    0.02993    0.00652
AFIX 137
H75D  2    0.522932   -0.059751    0.697779   -21.00000   -1.50000
H75E  2    0.577849   -0.051944    0.734933   -21.00000   -1.50000
H75F  2    0.555224   -0.197296    0.709517   -21.00000   -1.50000
AFIX   0
C76'  1    0.651586    0.011299    0.714692   -21.00000    0.08147    0.12182 =
         0.07991   -0.02138    0.03318   -0.05793
AFIX  23
H76A  2    0.683620   -0.030446    0.730851   -21.00000   -1.20000
H76B  2    0.642913    0.043786    0.738824   -21.00000   -1.20000
AFIX   0
C77'  1    0.652028    0.146126    0.682780   -21.00000    0.20288    0.11496 =
         0.12976   -0.03788    0.09392   -0.08059
AFIX 137
H77C  2    0.662040    0.114623    0.659849   -21.00000   -1.50000
H77D  2    0.674125    0.217439    0.703176   -21.00000   -1.50000
H77E  2    0.620182    0.186362    0.666368   -21.00000   -1.50000
AFIX   0
EADP C74 C74'
EADP C75 C75'
EADP C76 C76'
EADP C77 C77'
PART 0
C87   1    0.713086    1.009911    0.291083    11.00000    0.16789    0.21732 =
         0.20851   -0.02778    0.10257   -0.11078
AFIX 137
H87A  2    0.715068    0.930977    0.272606    11.00000   -1.50000
H87B  2    0.745037    1.038139    0.314151    11.00000   -1.50000
H87C  2    0.697187    1.089076    0.270267    11.00000   -1.50000
AFIX   0
RESI DIOX 1
PART 1  41
O1    4    0.242467    0.268590    0.558499    41.00000    0.08257    0.10431 =
         0.16851   -0.05833    0.07001   -0.01476
O2    4    0.149405    0.340566    0.494720    41.00000    0.10603    0.14607 =
         0.21072   -0.03618    0.05691    0.01194
C1    1    0.216963    0.364802    0.571628    41.00000    0.11670    0.10969 =
         0.17371   -0.06706    0.06982   -0.00531
AFIX  23
H1A   2    0.238823    0.435541    0.593463    41.00000   -1.20000
H1B   2    0.201530    0.314582    0.587720    41.00000   -1.20000
AFIX   0
C2    1    0.179660    0.437056    0.527762    41.00000    0.14290    0.08531 =
         0.20591   -0.03722    0.06227    0.00214
AFIX  23
H2A   2    0.160786    0.501328    0.536602    41.00000   -1.20000
H2B   2    0.195590    0.493999    0.513571    41.00000   -1.20000
AFIX   0
C3    1    0.174870    0.236862    0.485182    41.00000    0.12513    0.13942 =
         0.13192   -0.05449    0.04253    0.02580
AFIX  23
H3A   2    0.191078    0.279814    0.468597    41.00000   -1.20000
H3B   2    0.152631    0.165093    0.464318    41.00000   -1.20000
AFIX   0
C4    1    0.210764    0.167737    0.529054    41.00000    0.09439    0.09319 =
         0.16528   -0.05512    0.03951    0.00989
AFIX  23
H4A   2    0.194702    0.121275    0.545208    41.00000   -1.20000
H4B   2    0.228139    0.095281    0.521196    41.00000   -1.20000
AFIX   0
PART 0
RESI 0
RESI DIOX 2
PART 2  -41
O1    4    0.236723    0.287279    0.544868   -41.00000    0.08257    0.10431 =
         0.16851   -0.05833    0.07001   -0.01476
O2    4    0.139669    0.286256    0.510510   -41.00000    0.10603    0.14607 =
         0.21072   -0.03618    0.05691    0.01194
C1    1    0.207246    0.199849    0.508297   -41.00000    0.09439    0.09319 =
         0.16528   -0.05512    0.03951    0.00989
AFIX  23
H1A   2    0.224524    0.113528    0.508358   -41.00000   -1.20000
H1B   2    0.197171    0.248256    0.477984   -41.00000   -1.20000
AFIX   0
C2    1    0.163866    0.161665    0.514297   -41.00000    0.10564    0.11878 =
         0.27912   -0.03211    0.06771   -0.00658
AFIX  23
H2A   2    0.143471    0.094651    0.489715   -41.00000   -1.20000
H2B   2    0.173677    0.118020    0.545299   -41.00000   -1.20000
AFIX   0
C3    1    0.168411    0.358535    0.552075   -41.00000    0.13116    0.22264 =
         0.17515   -0.05604    0.09834    0.01400
AFIX  23
H3A   2    0.177294    0.296269    0.579463   -41.00000   -1.20000
H3B   2    0.151374    0.440843    0.555528   -41.00000   -1.20000
AFIX   0
C4    1    0.212803    0.406027    0.548834   -41.00000    0.11670    0.10969 =
         0.17371   -0.06706    0.06982   -0.00531
AFIX  23
H4A   2    0.203630    0.467457    0.521206   -41.00000   -1.20000
H4B   2    0.233809    0.460040    0.577178   -41.00000   -1.20000
EADP O1_1 O1_2
EADP O2_1 O2_2
EADP C4_1 C1_2
EADP C1_1 C4_2
PART 0
RESI 0

REM #####

REM <hkl>
REM test_a_sq.hkl
REM </hkl>
AFIX   0
HKLF 4


REM  cu_XW3084_0m_a.res in P2/n
REM wR2 = 0.2290, GooF = S = 1.129, Restrained GooF = 1.126 for all data
REM R1 = 0.0899 for 7634 Fo > 4sig(Fo) and 0.1737 for all 15437 data
REM 951 parameters refined using 262 restraints

END

WGHT      0.1036     10.2027

REM Highest difference peak  0.510,  deepest hole -0.320,  1-sigma level  0.055
Q1    1   0.6863 -0.1126  0.6801  11.00000  0.05    0.51
Q2    1   0.2998  0.5814  0.3677  11.00000  0.05    0.44
Q3    1   0.5703  0.6938  0.2130  11.00000  0.05    0.35
Q4    1   0.1636  0.2304  0.5685  11.00000  0.05    0.33
Q5    1   0.7006  0.8283  0.3024  11.00000  0.05    0.27
Q6    1   0.6754  0.7405  0.2972  11.00000  0.05    0.26
Q7    1   0.2568  0.4930  0.3812  11.00000  0.05    0.25
Q8    1   0.1959  0.1608  0.5668  11.00000  0.05    0.25
Q9    1   0.2732  0.5728  0.4242  11.00000  0.05    0.24
Q10   1   0.2392  0.4345  0.4273  11.00000  0.05    0.23
Q11   1   0.2504  0.4033  0.4458  11.00000  0.05    0.23
Q12   1   0.1406  0.0470  0.5151  11.00000  0.05    0.23
Q13   1   0.6091  0.1542  0.6793  11.00000  0.05    0.23
Q14   1   0.4362  0.4795  0.4451  11.00000  0.05    0.22
Q15   1   0.2514  0.7413  0.2895  11.00000  0.05    0.22
Q16   1   0.7392  0.4102  0.3264  11.00000  0.05    0.22
Q17   1   0.3004  0.5214  0.4111  11.00000  0.05    0.21
Q18   1   0.8495  0.4987  0.3156  11.00000  0.05    0.21
Q19   1   0.4572  0.6715  0.2365  11.00000  0.05    0.21
Q20   1   0.7575  0.4414  0.3542  11.00000  0.05    0.20
Q21   1   0.6514  0.7866  0.2554  11.00000  0.05    0.20
Q22   1   0.7792  0.3459  0.4376  11.00000  0.05    0.20
Q23   1   0.6517  0.1130  0.3973  11.00000  0.05    0.19
Q24   1   0.4611  0.0888  0.6017  11.00000  0.05    0.19
Q25   1   0.2798  0.4789  0.5064  11.00000  0.05    0.19
Q26   1   0.6699  0.1418  0.7023  11.00000  0.05    0.19
Q27   1   0.7311  0.3267  0.3653  11.00000  0.05    0.19
Q28   1   0.6908  0.4279  0.4678  11.00000  0.05    0.19
Q29   1   0.1102  0.0836  0.4493  11.00000  0.05    0.19
Q30   1   0.6191 -0.3956  0.6902  11.00000  0.05    0.19
Q31   1   0.6588  1.0751  0.3577  11.00000  0.05    0.19
Q32   1   0.7528  0.9403  0.3643  11.00000  0.05    0.19
Q33   1   0.6483  0.3010  0.4256  11.00000  0.05    0.18
Q34   1   0.3539  0.3799  0.6232  11.00000  0.05    0.18
Q35   1   0.5128  0.0262  0.5766  11.00000  0.05    0.18
Q36   1   0.4675  0.3717  0.4295  11.00000  0.05    0.18
Q37   1   0.2178  0.2854  0.4955  11.00000  0.05    0.18
Q38   1   0.4911  0.0734  0.5442  11.00000  0.05    0.18
Q39   1   0.6746  0.0410  0.7686  11.00000  0.05    0.18
Q40   1   0.5680  0.1592  0.6480  11.00000  0.05    0.18
Q41   1   0.4535  0.6959  0.2943  11.00000  0.05    0.18
Q42   1   0.9117 -0.4194  0.7133  11.00000  0.05    0.18
Q43   1   0.3500  1.0641  0.2058  11.00000  0.05    0.18
Q44   1   0.6397  0.5747  0.4252  11.00000  0.05    0.18
Q45   1   0.7826 -0.1663  0.6678  11.00000  0.05    0.18
Q46   1   0.2592  0.6482  0.4308  11.00000  0.05    0.18
Q47   1   0.5467  0.0129  0.5849  11.00000  0.05    0.18
Q48   1   0.5432  0.9814  0.3175  11.00000  0.05    0.17
Q49   1   0.2875  0.4187  0.3886  11.00000  0.05    0.17
Q50   1   0.6520  1.0919  0.3254  11.00000  0.05    0.17
Q51   1   0.2226  0.4515  0.3471  11.00000  0.05    0.17
Q52   1   0.5892  0.3051  0.4768  11.00000  0.05    0.17
Q53   1   0.6508  0.1811  0.6683  11.00000  0.05    0.17
Q54   1   0.1611  0.1819  0.4950  11.00000  0.05    0.17
Q55   1   0.6016  0.5353  0.3947  11.00000  0.05    0.17
Q56   1   0.6288  0.5531  0.2951  11.00000  0.05    0.17
Q57   1   0.2025  0.3856  0.5050  11.00000  0.05    0.17
Q58   1   0.7003  0.5315  0.3601  11.00000  0.05    0.17
Q59   1   0.4893  0.1765  0.6791  11.00000  0.05    0.17
Q60   1   0.7926  0.2998  0.5212  11.00000  0.05    0.17
Q61   1   1.0509  0.4957  0.3772  11.00000  0.05    0.17
Q62   1   0.7219  0.0581  0.5193  11.00000  0.05    0.17
Q63   1   0.6678 -0.0449  0.5665  11.00000  0.05    0.17
Q64   1   0.9245 -0.5955  0.7833  11.00000  0.05    0.17
Q65   1   0.5119  0.4620  0.3128  11.00000  0.05    0.17
Q66   1   0.8076 -0.2442  0.6998  11.00000  0.05    0.17
Q67   1   0.8909 -0.5505  0.7038  11.00000  0.05    0.17
Q68   1   0.8288  0.4727  0.3201  11.00000  0.05    0.17
Q69   1   0.4825  0.5995  0.3174  11.00000  0.05    0.17
Q70   1   0.5483  0.0481  0.6271  11.00000  0.05    0.17
Q71   1   0.6722 -0.2950  0.7121  11.00000  0.05    0.17
Q72   1   0.5317  0.0848  0.7011  11.00000  0.05    0.17
Q73   1   0.3680  0.9764  0.1805  11.00000  0.05    0.17
Q74   1   0.2003  0.2369  0.6065  11.00000  0.05    0.17
Q75   1   0.4593  1.0005  0.1380  11.00000  0.05    0.16
Q76   1   0.8411  0.4121  0.3689  11.00000  0.05    0.16
Q77   1   0.7798 -0.1752  0.6103  11.00000  0.05    0.16
Q78   1   0.5188  0.0294  0.6106  11.00000  0.05    0.16
Q79   1   0.2300  0.7228  0.3078  11.00000  0.05    0.16
Q80   1   0.5298  0.8935  0.2913  11.00000  0.05    0.16
Q81   1   0.4833  0.2795  0.4548  11.00000  0.05    0.16
Q82   1   0.6464 -0.0010  0.6616  11.00000  0.05    0.16
Q83   1   0.6209  0.0125  0.6842  11.00000  0.05    0.16
Q84   1   0.5373  0.2857  0.4449  11.00000  0.05    0.16
Q85   1   0.7276  0.0607  0.5712  11.00000  0.05    0.16
Q86   1   0.8223  0.0451  0.5716  11.00000  0.05    0.16
Q87   1   0.8687 -0.4490  0.7737  11.00000  0.05    0.16
Q88   1   0.6893  0.3022  0.4433  11.00000  0.05    0.16
Q89   1   0.5211  0.3250  0.4098  11.00000  0.05    0.16
Q90   1   0.3985  0.8784  0.1540  11.00000  0.05    0.16
Q91   1   0.3999  0.3391  0.6349  11.00000  0.05    0.16
Q92   1   0.5977  1.1393  0.2490  11.00000  0.05    0.16
Q93   1   0.4435  0.4190  0.3028  11.00000  0.05    0.16
Q94   1   0.5093  0.9560  0.2707  11.00000  0.05    0.16
Q95   1   0.4036  0.0719  0.6330  11.00000  0.05    0.16
Q96   1   0.5817  0.9751  0.1973  11.00000  0.05    0.15
Q97   1   0.7268  0.8751  0.2649  11.00000  0.05    0.15
Q98   1   0.7496  0.1351  0.5265  11.00000  0.05    0.15
Q99   1   0.6199  0.1453  0.5286  11.00000  0.05    0.15
Q100  1   0.2303  0.2096  0.6157  11.00000  0.05    0.15
Q101  1   0.5894  0.0148  0.4574  11.00000  0.05    0.15
Q102  1   0.6729  0.9193  0.3593  11.00000  0.05    0.15
Q103  1   0.3319  0.2992  0.3916  11.00000  0.05    0.15
Q104  1   0.5104  0.1323  0.5732  11.00000  0.05    0.15
Q105  1   0.4570  0.8461  0.2307  11.00000  0.05    0.15
Q106  1   0.6218  0.3957  0.5491  11.00000  0.05    0.15
Q107  1   0.8014 -0.2961  0.7353  11.00000  0.05    0.15
Q108  1   0.4906  0.8337  0.2810  11.00000  0.05    0.15
Q109  1   0.4321  0.7330  0.3435  11.00000  0.05    0.15
Q110  1   0.8608  0.1703  0.2890  11.00000  0.05    0.15
Q111  1   0.7959 -0.3372  0.6708  11.00000  0.05    0.15
Q112  1   0.5208  0.2099  0.3711  11.00000  0.05    0.15
Q113  1   0.2725  0.4721  0.5634  11.00000  0.05    0.15
Q114  1   0.8691  0.4618  0.3257  11.00000  0.05    0.15
Q115  1   0.2512  0.2379  0.4159  11.00000  0.05    0.15
Q116  1   0.4952  0.1991  0.4917  11.00000  0.05    0.15
Q117  1   0.7613  0.1996  0.4864  11.00000  0.05    0.15
Q118  1   0.6900  0.6733  0.2190  11.00000  0.05    0.15
Q119  1   0.6514  0.6338  0.2807  11.00000  0.05    0.15
Q120  1   0.6029  0.5048  0.2571  11.00000  0.05    0.15
;
_shelx_res_checksum              98815

_shelx_fab_file                  
;
    2    0    0    268.35      0.00
    4    0    0     38.05      0.00
    6    0    0     21.59      0.00
    8    0    0     49.90      0.00
   10    0    0      4.30      0.00
   12    0    0    -27.59      0.00
   14    0    0    -15.64      0.00
   16    0    0     -0.27      0.00
   18    0    0      7.33      0.00
   20    0    0      1.82      0.00
   22    0    0      6.15      0.00
   24    0    0     -1.07      0.00
   26    0    0      1.95      0.00
   28    0    0     -0.22      0.00
   30    0    0     -2.39      0.00
   32    0    0      2.24      0.00
    0    1    0    -89.08      0.00
    1    1    0    -94.55      0.00
    2    1    0    -25.96      0.00
    3    1    0    -30.56      0.00
    4    1    0    -42.33      0.00
    5    1    0    -45.60      0.00
    6    1    0      8.75      0.00
    7    1    0    -55.54      0.00
    8    1    0      3.38      0.00
    9    1    0    -31.78      0.00
   10    1    0     20.01      0.00
   11    1    0      0.29      0.00
   12    1    0     19.94      0.00
   13    1    0     -2.09      0.00
   14    1    0      5.14      0.00
   15    1    0     -9.50      0.00
   16    1    0      2.22      0.00
   17    1    0     -4.37      0.00
   18    1    0     -6.00      0.00
   19    1    0     -2.15      0.00
   20    1    0     -1.03      0.00
   21    1    0     -0.40      0.00
   22    1    0     -0.21      0.00
   23    1    0     -4.89      0.00
   24    1    0      7.90      0.00
   25    1    0     -2.15      0.00
   26    1    0      3.02      0.00
   27    1    0     -1.32      0.00
   28    1    0     -4.55      0.00
   29    1    0      1.81      0.00
   30    1    0     -0.98      0.00
   31    1    0      1.72      0.00
   32    1    0      1.77      0.00
   33    1    0      0.00      0.00
    0    2    0     25.49      0.00
    1    2    0     30.46      0.00
    2    2    0     23.40      0.00
    3    2    0      8.13      0.00
    4    2    0     -9.25      0.00
    5    2    0     49.47      0.00
    6    2    0    -25.12      0.00
    7    2    0      8.68      0.00
    8    2    0    -14.57      0.00
    9    2    0     15.63      0.00
   10    2    0    -12.58      0.00
   11    2    0     12.46      0.00
   12    2    0    -11.34      0.00
   13    2    0     -2.13      0.00
   14    2    0     -3.89      0.00
   15    2    0     -6.03      0.00
   16    2    0     -5.01      0.00
   17    2    0     -0.73      0.00
   18    2    0      0.99      0.00
   19    2    0      8.56      0.00
   20    2    0      1.22      0.00
   21    2    0      0.03      0.00
   22    2    0      2.25      0.00
   23    2    0      0.00      0.00
   24    2    0     -2.08      0.00
   25    2    0     -1.18      0.00
   26    2    0     -3.47      0.00
   27    2    0      1.80      0.00
   28    2    0      1.69      0.00
   29    2    0      5.09      0.00
   30    2    0      3.40      0.00
   31    2    0      0.89      0.00
   32    2    0      1.30      0.00
   33    2    0      1.09      0.00
    0    3    0     13.46      0.00
    1    3    0     -1.76      0.00
    2    3    0      1.95      0.00
    3    3    0     12.64      0.00
    4    3    0     18.56      0.00
    5    3    0    -20.42      0.00
    6    3    0      2.21      0.00
    7    3    0    -11.89      0.00
    8    3    0     -5.20      0.00
    9    3    0     -1.72      0.00
   10    3    0      0.32      0.00
   11    3    0      6.56      0.00
   12    3    0      5.14      0.00
   13    3    0      1.83      0.00
   14    3    0      2.46      0.00
   15    3    0     -0.60      0.00
   16    3    0      0.05      0.00
   17    3    0      3.80      0.00
   18    3    0     -1.26      0.00
   19    3    0     -3.62      0.00
   20    3    0      2.46      0.00
   21    3    0     -1.22      0.00
   22    3    0      4.37      0.00
   23    3    0     -2.31      0.00
   24    3    0     -0.02      0.00
   25    3    0      2.25      0.00
   26    3    0     -1.83      0.00
   27    3    0      1.77      0.00
   28    3    0     -0.45      0.00
   29    3    0     -2.05      0.00
   30    3    0     -3.04      0.00
   31    3    0     -0.51      0.00
   32    3    0     -1.35      0.00
    0    4    0     -6.54      0.00
    1    4    0     -6.84      0.00
    2    4    0      9.44      0.00
    3    4    0    -11.20      0.00
    4    4    0      6.78      0.00
    5    4    0      6.07      0.00
    6    4    0      7.53      0.00
    7    4    0     -3.05      0.00
    8    4    0     -2.80      0.00
    9    4    0     -5.10      0.00
   10    4    0      2.52      0.00
   11    4    0     -3.54      0.00
   12    4    0      5.65      0.00
   13    4    0     -0.62      0.00
   14    4    0      5.21      0.00
   15    4    0      0.18      0.00
   16    4    0      0.75      0.00
   17    4    0      0.10      0.00
   18    4    0     -0.99      0.00
   19    4    0      1.60      0.00
   20    4    0      3.58      0.00
   21    4    0     -1.57      0.00
   22    4    0      1.95      0.00
   23    4    0      0.66      0.00
   24    4    0     -1.23      0.00
   25    4    0      2.81      0.00
   26    4    0     -3.94      0.00
   27    4    0      1.82      0.00
   28    4    0     -0.43      0.00
   29    4    0     -2.39      0.00
   30    4    0      1.40      0.00
   31    4    0     -1.07      0.00
    0    5    0     -2.75      0.00
    1    5    0      0.97      0.00
    2    5    0     -3.49      0.00
    3    5    0      0.44      0.00
    4    5    0      1.35      0.00
    5    5    0     -1.85      0.00
    6    5    0    -10.11      0.00
    7    5    0      0.16      0.00
    8    5    0      3.15      0.00
    9    5    0      3.39      0.00
   10    5    0      5.51      0.00
   11    5    0     -2.67      0.00
   12    5    0      1.26      0.00
   13    5    0     -2.53      0.00
   14    5    0     -0.95      0.00
   15    5    0      1.48      0.00
   16    5    0     -0.23      0.00
   17    5    0      1.99      0.00
   18    5    0      3.41      0.00
   19    5    0     -5.80      0.00
   20    5    0     -0.49      0.00
   21    5    0     -3.66      0.00
   22    5    0     -1.41      0.00
   23    5    0      0.18      0.00
   24    5    0      0.58      0.00
   25    5    0     -0.81      0.00
   26    5    0      1.76      0.00
   27    5    0      1.28      0.00
   28    5    0      0.32      0.00
   29    5    0      0.45      0.00
   30    5    0     -0.42      0.00
    0    6    0     -6.34      0.00
    1    6    0      0.14      0.00
    2    6    0      2.02      0.00
    3    6    0      2.00      0.00
    4    6    0      3.74      0.00
    5    6    0     -1.14      0.00
    6    6    0     -1.74      0.00
    7    6    0      3.63      0.00
    8    6    0     -5.81      0.00
    9    6    0      1.73      0.00
   10    6    0     -2.77      0.00
   11    6    0      3.55      0.00
   12    6    0      0.01      0.00
   13    6    0      0.88      0.00
   14    6    0     -3.63      0.00
   15    6    0     -1.22      0.00
   16    6    0     -1.72      0.00
   17    6    0     -1.56      0.00
   18    6    0     -0.92      0.00
   19    6    0     -0.09      0.00
   20    6    0      2.68      0.00
   21    6    0      2.27      0.00
   22    6    0      1.66      0.00
   23    6    0     -1.49      0.00
   24    6    0     -0.36      0.00
   25    6    0     -1.80      0.00
   26    6    0     -0.65      0.00
   27    6    0     -0.80      0.00
   28    6    0     -0.75      0.00
    0    7    0      1.67      0.00
    1    7    0     -0.22      0.00
    2    7    0     -0.19      0.00
    3    7    0     -2.41      0.00
    4    7    0     -2.51      0.00
    5    7    0     -1.09      0.00
    6    7    0     -0.67      0.00
    7    7    0     -0.56      0.00
    8    7    0      2.45      0.00
    9    7    0      1.51      0.00
   10    7    0      3.00      0.00
   11    7    0     -1.90      0.00
   12    7    0     -0.24      0.00
   13    7    0     -5.64      0.00
   14    7    0     -0.33      0.00
   15    7    0      0.35      0.00
   16    7    0     -2.48      0.00
   17    7    0      0.40      0.00
   18    7    0     -1.25      0.00
   19    7    0     -3.28      0.00
   20    7    0     -0.13      0.00
   21    7    0     -1.52      0.00
   22    7    0     -0.06      0.00
   23    7    0     -1.36      0.00
   24    7    0      0.91      0.00
   25    7    0     -2.52      0.00
   26    7    0     -0.11      0.00
    0    8    0     -4.76      0.00
    1    8    0     -1.30      0.00
    2    8    0      0.15      0.00
    3    8    0      0.94      0.00
    4    8    0      2.90      0.00
    5    8    0      1.20      0.00
    6    8    0      0.63      0.00
    7    8    0      1.28      0.00
    8    8    0     -0.03      0.00
    9    8    0     -0.88      0.00
   10    8    0     -0.36      0.00
   11    8    0      1.68      0.00
   12    8    0      1.46      0.00
   13    8    0     -0.16      0.00
   14    8    0     -0.30      0.00
   15    8    0     -3.15      0.00
   16    8    0     -2.00      0.00
   17    8    0     -2.57      0.00
   18    8    0     -1.03      0.00
   19    8    0     -1.80      0.00
   20    8    0      0.66      0.00
   21    8    0      0.39      0.00
   22    8    0     -1.11      0.00
   23    8    0     -0.26      0.00
   24    8    0      0.69      0.00
    0    9    0    -13.68      0.00
    1    9    0      0.44      0.00
    2    9    0     -4.14      0.00
    3    9    0     -2.55      0.00
    4    9    0     -0.81      0.00
    5    9    0      1.15      0.00
    6    9    0      0.70      0.00
    7    9    0      5.54      0.00
    8    9    0     -0.47      0.00
    9    9    0      2.47      0.00
   10    9    0      1.47      0.00
   11    9    0     -1.83      0.00
   12    9    0     -0.32      0.00
   13    9    0      0.02      0.00
   14    9    0      2.51      0.00
   15    9    0      3.33      0.00
   16    9    0      0.90      0.00
   17    9    0      0.21      0.00
   18    9    0      1.15      0.00
   19    9    0     -0.79      0.00
   20    9    0     -0.47      0.00
   21    9    0     -1.23      0.00
    0   10    0      6.34      0.00
    1   10    0      3.46      0.00
    2   10    0      2.27      0.00
    3   10    0     -1.19      0.00
    4   10    0      1.32      0.00
    5   10    0      2.56      0.00
    6   10    0     -2.57      0.00
    7   10    0      1.36      0.00
    8   10    0     -1.49      0.00
    9   10    0      1.36      0.00
   10   10    0      3.22      0.00
   11   10    0     -0.52      0.00
   12   10    0      3.26      0.00
   13   10    0      0.23      0.00
    0   11    0     -2.33      0.00
    1   11    0     -2.98      0.00
    2   11    0     -4.56      0.00
    3   11    0     -1.45      0.00
    4   11    0      1.85      0.00
    5   11    0     -1.96      0.00
    6   11    0     -0.17      0.00
    7   11    0      0.72      0.00
    8   11    0     -2.20      0.00
    9   11    0     -3.40      0.00
  -33    0    1     -4.26      0.00
  -31    0    1      1.62      0.00
  -29    0    1     -0.73      0.00
  -27    0    1     -4.89      0.00
  -25    0    1      0.01      0.00
  -23    0    1     -2.72      0.00
  -21    0    1      0.27      0.00
  -19    0    1     -9.36      0.00
  -17    0    1     -5.92      0.00
  -15    0    1     -1.48      0.00
  -13    0    1     32.57      0.00
  -11    0    1     25.59      0.00
   -9    0    1      2.93      0.00
   -7    0    1      9.95      0.00
   -5    0    1     76.45      0.00
   -3    0    1    -33.36      0.00
    1    0    1   -313.63      0.00
    3    0    1   -158.99      0.00
    5    0    1    -53.50      0.00
    7    0    1    -72.19      0.00
    9    0    1    -38.32      0.00
   11    0    1    -12.36      0.00
   13    0    1     13.77      0.00
   15    0    1      3.59      0.00
   17    0    1     -5.69      0.00
   19    0    1     -2.07      0.00
   21    0    1     -7.20      0.00
   23    0    1     -2.72      0.00
   25    0    1     -2.69      0.00
   27    0    1      2.61      0.00
   29    0    1      3.44      0.00
   31    0    1      1.59      0.00
  -33    1    1     -3.06      0.00
  -32    1    1     -0.70      0.00
  -31    1    1     -0.98      0.00
  -30    1    1     -0.21      0.00
  -29    1    1      6.38      0.00
  -28    1    1      0.34      0.00
  -27    1    1      3.08      0.00
  -26    1    1     -2.31      0.00
  -25    1    1     -3.60      0.00
  -24    1    1     -6.89      0.00
  -23    1    1     -2.65      0.00
  -22    1    1     -1.02      0.00
  -21    1    1     -1.04      0.00
  -20    1    1     -2.79      0.00
  -19    1    1      8.07      0.00
  -18    1    1     -4.90      0.00
  -17    1    1      1.56      0.00
  -16    1    1    -10.73      0.00
  -15    1    1      7.62      0.00
  -14    1    1     -2.92      0.00
  -13    1    1    -10.42      0.00
  -12    1    1      3.17      0.00
  -11    1    1    -26.75      0.00
  -10    1    1     -0.45      0.00
   -9    1    1    -42.41      0.00
   -8    1    1    -29.56      0.00
   -7    1    1    -28.06      0.00
   -6    1    1    -51.28      0.00
   -5    1    1      1.15      0.00
   -4    1    1    -80.56      0.00
   -3    1    1    -55.83      0.00
   -2    1    1   -106.82      0.00
   -1    1    1      7.95      0.00
    0    1    1     85.33      0.00
    1    1    1     45.04      0.00
    2    1    1    -34.39      0.00
    3    1    1     95.58      0.00
    4    1    1    -33.21      0.00
    5    1    1      3.43      0.00
    6    1    1     15.63      0.00
    7    1    1     26.71      0.00
    8    1    1     33.00      0.00
    9    1    1      7.86      0.00
   10    1    1     -3.27      0.00
   11    1    1     -0.29      0.00
   12    1    1     -3.11      0.00
   13    1    1     -7.10      0.00
   14    1    1      2.94      0.00
   15    1    1     -4.91      0.00
   16    1    1      3.05      0.00
   17    1    1      2.54      0.00
   18    1    1     -0.85      0.00
   19    1    1      1.43      0.00
   20    1    1     -0.84      0.00
   21    1    1      4.76      0.00
   22    1    1      4.03      0.00
   23    1    1     -4.23      0.00
   24    1    1      2.57      0.00
   25    1    1     -4.70      0.00
   26    1    1      3.57      0.00
   27    1    1     -0.75      0.00
   28    1    1     -1.50      0.00
   29    1    1      0.44      0.00
   30    1    1     -3.43      0.00
   31    1    1     -0.51      0.00
   32    1    1      0.11      0.00
   33    1    1     -3.37      0.00
  -33    2    1     -0.66      0.00
  -32    2    1      0.89      0.00
  -31    2    1     -3.48      0.00
  -30    2    1      5.57      0.00
  -29    2    1     -4.41      0.00
  -28    2    1      1.71      0.00
  -27    2    1      0.17      0.00
  -26    2    1      2.68      0.00
  -25    2    1      1.09      0.00
  -24    2    1      1.14      0.00
  -23    2    1     -0.84      0.00
  -22    2    1     -3.02      0.00
  -21    2    1     -2.74      0.00
  -20    2    1      5.45      0.00
  -19    2    1     -5.80      0.00
  -18    2    1      1.63      0.00
  -17    2    1      1.67      0.00
  -16    2    1     -4.61      0.00
  -15    2    1     -1.74      0.00
  -14    2    1    -12.84      0.00
  -13    2    1      1.03      0.00
  -12    2    1      1.88      0.00
  -11    2    1      4.11      0.00
  -10    2    1     -2.03      0.00
   -9    2    1     10.27      0.00
   -8    2    1     -1.25      0.00
   -7    2    1      6.77      0.00
   -6    2    1     30.35      0.00
   -5    2    1      7.64      0.00
   -4    2    1     36.15      0.00
   -3    2    1     17.87      0.00
   -2    2    1     57.11      0.00
   -1    2    1     -1.39      0.00
    0    2    1      0.75      0.00
    1    2    1    -63.86      0.00
    2    2    1     42.85      0.00
    3    2    1    -29.52      0.00
    4    2    1    -18.12      0.00
    5    2    1     27.41      0.00
    6    2    1     12.88      0.00
    7    2    1     18.07      0.00
    8    2    1    -15.02      0.00
    9    2    1     11.30      0.00
   10    2    1    -14.90      0.00
   11    2    1     10.26      0.00
   12    2    1     -8.28      0.00
   13    2    1      7.98      0.00
   14    2    1      4.34      0.00
   15    2    1      6.49      0.00
   16    2    1      3.02      0.00
   17    2    1      3.89      0.00
   18    2    1     -5.81      0.00
   19    2    1      3.36      0.00
   20    2    1     -3.42      0.00
   21    2    1     -3.02      0.00
   22    2    1     -2.65      0.00
   23    2    1     -0.44      0.00
   24    2    1      2.28      0.00
   25    2    1      4.21      0.00
   26    2    1     -1.73      0.00
   27    2    1      4.22      0.00
   28    2    1     -4.76      0.00
   29    2    1      0.74      0.00
   30    2    1     -1.51      0.00
   31    2    1     -1.21      0.00
   32    2    1     -0.76      0.00
  -33    3    1      1.30      0.00
  -32    3    1     -0.83      0.00
  -31    3    1      2.10      0.00
  -30    3    1     -2.82      0.00
  -28    3    1      2.23      0.00
  -27    3    1      4.37      0.00
  -26    3    1      1.72      0.00
  -25    3    1      2.22      0.00
  -24    3    1     -1.31      0.00
  -23    3    1     -5.90      0.00
  -22    3    1     -0.98      0.00
  -21    3    1     -5.06      0.00
  -20    3    1     -3.13      0.00
  -19    3    1      0.43      0.00
  -18    3    1      2.82      0.00
  -17    3    1     -0.01      0.00
  -16    3    1     -0.40      0.00
  -15    3    1     -2.08      0.00
  -14    3    1      4.51      0.00
  -13    3    1     -1.68      0.00
  -12    3    1      5.07      0.00
  -11    3    1     -3.21      0.00
  -10    3    1     14.38      0.00
   -9    3    1      4.69      0.00
   -8    3    1      2.85      0.00
   -7    3    1      9.72      0.00
   -6    3    1    -14.00      0.00
   -5    3    1     -1.12      0.00
   -4    3    1     -1.12      0.00
   -3    3    1     -7.28      0.00
   -2    3    1      5.30      0.00
   -1    3    1    -14.23      0.00
    0    3    1     18.29      0.00
    1    3    1     13.00      0.00
    2    3    1    -19.38      0.00
    3    3    1    -14.95      0.00
    4    3    1      7.26      0.00
    5    3    1    -13.39      0.00
    6    3    1     13.04      0.00
    7    3    1     -1.63      0.00
    8    3    1     21.23      0.00
    9    3    1      5.84      0.00
   10    3    1     -2.45      0.00
   11    3    1     -5.42      0.00
   12    3    1      1.65      0.00
   13    3    1     -6.78      0.00
   14    3    1      5.02      0.00
   15    3    1     -1.67      0.00
   16    3    1     -1.31      0.00
   17    3    1      2.05      0.00
   18    3    1      1.79      0.00
   19    3    1     -1.53      0.00
   20    3    1      2.57      0.00
   21    3    1     -2.66      0.00
   22    3    1      4.83      0.00
   23    3    1     -0.63      0.00
   24    3    1     -0.74      0.00
   25    3    1     -0.24      0.00
   26    3    1     -0.47      0.00
   27    3    1      0.88      0.00
   28    3    1      2.54      0.00
   29    3    1      3.52      0.00
   30    3    1      2.72      0.00
   31    3    1      1.79      0.00
   32    3    1      1.69      0.00
  -32    4    1     -0.95      0.00
  -31    4    1     -1.71      0.00
  -30    4    1     -4.19      0.00
  -29    4    1     -0.34      0.00
  -28    4    1     -0.35      0.00
  -27    4    1      1.40      0.00
  -26    4    1      2.79      0.00
  -25    4    1      3.14      0.00
  -24    4    1      1.25      0.00
  -23    4    1      2.67      0.00
  -22    4    1     -1.56      0.00
  -21    4    1     -2.21      0.00
  -20    4    1      0.45      0.00
  -19    4    1      0.23      0.00
  -18    4    1      2.63      0.00
  -17    4    1      1.89      0.00
  -16    4    1      4.55      0.00
  -15    4    1      1.08      0.00
  -14    4    1     -0.35      0.00
  -13    4    1     -6.99      0.00
  -12    4    1      0.75      0.00
  -11    4    1     -2.94      0.00
  -10    4    1     -5.45      0.00
   -9    4    1      6.07      0.00
   -8    4    1     -5.88      0.00
   -7    4    1      2.99      0.00
   -6    4    1      2.75      0.00
   -5    4    1     -4.70      0.00
   -4    4    1     -8.26      0.00
   -3    4    1     -8.25      0.00
   -2    4    1    -13.51      0.00
   -1    4    1      7.38      0.00
    0    4    1     -6.52      0.00
    1    4    1     -5.60      0.00
    2    4    1      5.64      0.00
    3    4    1     -3.84      0.00
    4    4    1     -7.93      0.00
    5    4    1     -9.67      0.00
    6    4    1     -2.17      0.00
    7    4    1      1.82      0.00
    8    4    1     -5.11      0.00
    9    4    1     -2.67      0.00
   10    4    1      4.18      0.00
   11    4    1      1.00      0.00
   12    4    1      2.79      0.00
   13    4    1     -6.28      0.00
   14    4    1      1.01      0.00
   15    4    1     -4.49      0.00
   16    4    1      0.59      0.00
   17    4    1      0.06      0.00
   18    4    1     -0.47      0.00
   19    4    1     -0.58      0.00
   20    4    1      2.25      0.00
   21    4    1     -3.40      0.00
   22    4    1      0.39      0.00
   23    4    1     -2.91      0.00
   24    4    1     -2.23      0.00
   25    4    1      2.89      0.00
   26    4    1     -2.79      0.00
   27    4    1     -0.35      0.00
   28    4    1      0.24      0.00
   29    4    1     -1.76      0.00
   30    4    1     -1.30      0.00
   31    4    1      0.22      0.00
  -31    5    1      0.68      0.00
  -30    5    1      1.62      0.00
  -29    5    1     -0.92      0.00
  -28    5    1      0.87      0.00
  -27    5    1     -1.53      0.00
  -26    5    1     -0.30      0.00
  -25    5    1     -1.63      0.00
  -24    5    1      2.37      0.00
  -23    5    1     -1.07      0.00
  -22    5    1     -1.43      0.00
  -21    5    1      2.09      0.00
  -20    5    1     -7.27      0.00
  -19    5    1     -1.82      0.00
  -18    5    1     -2.99      0.00
  -17    5    1     -1.62      0.00
  -16    5    1      0.50      0.00
  -15    5    1     -2.56      0.00
  -14    5    1     -2.31      0.00
  -13    5    1      1.03      0.00
  -12    5    1     -8.05      0.00
  -11    5    1     -5.97      0.00
  -10    5    1     -4.46      0.00
   -9    5    1     -8.18      0.00
   -8    5    1     -1.18      0.00
   -7    5    1     -1.95      0.00
   -6    5    1     -2.24      0.00
   -5    5    1     -4.54      0.00
   -4    5    1     -5.40      0.00
   -3    5    1      3.05      0.00
   -2    5    1     -2.48      0.00
   -1    5    1      2.40      0.00
    0    5    1      0.43      0.00
    1    5    1     -1.09      0.00
    2    5    1     -2.55      0.00
    3    5    1     -5.96      0.00
    4    5    1     -0.91      0.00
    5    5    1     15.19      0.00
    6    5    1      1.14      0.00
    7    5    1      5.09      0.00
    8    5    1     -3.43      0.00
    9    5    1      1.09      0.00
   10    5    1     -3.24      0.00
   11    5    1     -2.66      0.00
   12    5    1     -0.67      0.00
   13    5    1      4.33      0.00
   14    5    1     -0.20      0.00
   15    5    1      4.99      0.00
   16    5    1     -5.09      0.00
   17    5    1     -0.81      0.00
   18    5    1     -0.33      0.00
   19    5    1     -3.24      0.00
   20    5    1      1.14      0.00
   21    5    1     -0.04      0.00
   22    5    1      1.36      0.00
   23    5    1      1.02      0.00
   24    5    1      0.64      0.00
   25    5    1     -0.23      0.00
   26    5    1     -2.08      0.00
   27    5    1      0.63      0.00
   28    5    1      1.26      0.00
   29    5    1      0.06      0.00
  -29    6    1     -1.16      0.00
  -28    6    1      0.65      0.00
  -27    6    1     -0.32      0.00
  -26    6    1      1.39      0.00
  -25    6    1      0.21      0.00
  -24    6    1     -1.13      0.00
  -23    6    1     -1.22      0.00
  -22    6    1      0.53      0.00
  -21    6    1     -3.32      0.00
  -20    6    1     -0.50      0.00
  -19    6    1     -2.86      0.00
  -18    6    1     -0.35      0.00
  -17    6    1     -1.81      0.00
  -16    6    1     -3.55      0.00
  -15    6    1      2.49      0.00
  -14    6    1     -2.95      0.00
  -13    6    1     -1.27      0.00
  -12    6    1      0.16      0.00
  -11    6    1      0.98      0.00
  -10    6    1      3.13      0.00
   -9    6    1      5.35      0.00
   -8    6    1      2.21      0.00
   -7    6    1      9.67      0.00
   -6    6    1     -0.54      0.00
   -5    6    1      2.21      0.00
   -4    6    1      5.36      0.00
   -3    6    1     -2.42      0.00
   -2    6    1      2.66      0.00
   -1    6    1      4.92      0.00
    0    6    1     -0.59      0.00
    1    6    1      2.71      0.00
    2    6    1      1.27      0.00
    3    6    1     -0.55      0.00
    4    6    1      6.00      0.00
    5    6    1     -4.59      0.00
    6    6    1     -3.18      0.00
    7    6    1     -0.65      0.00
    8    6    1     -0.77      0.00
    9    6    1     -1.17      0.00
   10    6    1     -3.26      0.00
   11    6    1      0.69      0.00
   12    6    1     -0.87      0.00
   13    6    1      2.58      0.00
   14    6    1     -2.04      0.00
   15    6    1      0.84      0.00
   16    6    1      0.28      0.00
   17    6    1      1.97      0.00
   18    6    1      2.22      0.00
   19    6    1     -0.48      0.00
   20    6    1     -1.97      0.00
   21    6    1      0.12      0.00
   22    6    1     -2.20      0.00
   23    6    1      0.94      0.00
   24    6    1      2.96      0.00
   25    6    1      0.97      0.00
   26    6    1      3.51      0.00
   27    6    1      2.44      0.00
   28    6    1      0.61      0.00
  -27    7    1      1.44      0.00
  -26    7    1     -3.41      0.00
  -25    7    1     -1.65      0.00
  -24    7    1     -2.22      0.00
  -23    7    1      0.64      0.00
  -22    7    1     -0.65      0.00
  -21    7    1      0.10      0.00
  -20    7    1     -3.18      0.00
  -19    7    1      1.60      0.00
  -18    7    1     -0.29      0.00
  -17    7    1      3.34      0.00
  -16    7    1      3.47      0.00
  -15    7    1      0.32      0.00
  -14    7    1     -1.18      0.00
  -13    7    1      1.11      0.00
  -12    7    1      0.78      0.00
  -11    7    1     -1.10      0.00
  -10    7    1      1.40      0.00
   -9    7    1     -3.96      0.00
   -8    7    1      2.96      0.00
   -7    7    1     -3.40      0.00
   -6    7    1      0.55      0.00
   -5    7    1      0.75      0.00
   -4    7    1     -4.13      0.00
   -3    7    1      1.68      0.00
   -2    7    1     -3.81      0.00
   -1    7    1      0.23      0.00
    0    7    1     -3.10      0.00
    1    7    1     -2.18      0.00
    2    7    1     -1.49      0.00
    3    7    1     -1.78      0.00
    4    7    1     -1.15      0.00
    5    7    1      2.73      0.00
    6    7    1      2.27      0.00
    7    7    1      2.29      0.00
    8    7    1     -2.61      0.00
    9    7    1     -1.63      0.00
   10    7    1      0.48      0.00
   11    7    1     -1.24      0.00
   12    7    1      4.76      0.00
   13    7    1      0.60      0.00
   14    7    1      2.16      0.00
   15    7    1      2.45      0.00
   16    7    1      0.62      0.00
   17    7    1     -1.63      0.00
   18    7    1      1.89      0.00
   19    7    1     -1.62      0.00
   20    7    1      1.81      0.00
   21    7    1     -1.06      0.00
   22    7    1      2.28      0.00
   23    7    1     -1.66      0.00
   24    7    1      1.93      0.00
   25    7    1     -1.14      0.00
   26    7    1     -1.17      0.00
  -24    8    1      0.45      0.00
  -23    8    1      0.54      0.00
  -22    8    1      1.26      0.00
  -21    8    1     -0.26      0.00
  -20    8    1     -1.47      0.00
  -19    8    1      1.61      0.00
  -18    8    1     -1.96      0.00
  -17    8    1      1.07      0.00
  -16    8    1     -4.52      0.00
  -15    8    1      1.00      0.00
  -14    8    1     -2.79      0.00
  -13    8    1     -1.78      0.00
  -12    8    1      1.71      0.00
  -11    8    1     -3.31      0.00
  -10    8    1      0.28      0.00
   -9    8    1     -1.47      0.00
   -8    8    1     -0.32      0.00
   -7    8    1      0.87      0.00
   -6    8    1      1.71      0.00
   -5    8    1     -2.67      0.00
   -4    8    1      2.83      0.00
   -3    8    1     -1.53      0.00
   -2    8    1      0.14      0.00
   -1    8    1      3.06      0.00
    0    8    1      2.24      0.00
    1    8    1     -0.61      0.00
    2    8    1      0.90      0.00
    3    8    1     -1.34      0.00
    4    8    1      1.97      0.00
    5    8    1     -0.25      0.00
    6    8    1     -1.11      0.00
    7    8    1     -0.97      0.00
    8    8    1      1.82      0.00
    9    8    1      1.17      0.00
   10    8    1      0.43      0.00
   11    8    1      0.14      0.00
   12    8    1     -1.18      0.00
   13    8    1      0.15      0.00
   14    8    1     -0.68      0.00
   15    8    1      2.09      0.00
   16    8    1      0.53      0.00
   17    8    1      1.84      0.00
   18    8    1      1.86      0.00
   19    8    1     -0.82      0.00
   20    8    1      0.57      0.00
   21    8    1      1.99      0.00
   22    8    1      1.77      0.00
   23    8    1     -0.58      0.00
  -21    9    1      0.97      0.00
  -20    9    1     -1.72      0.00
  -19    9    1      1.05      0.00
  -18    9    1     -2.69      0.00
  -17    9    1      0.94      0.00
  -16    9    1      1.88      0.00
  -15    9    1     -2.77      0.00
  -14    9    1      2.30      0.00
  -13    9    1      0.28      0.00
  -12    9    1      0.44      0.00
  -11    9    1      0.41      0.00
  -10    9    1      2.07      0.00
   -9    9    1      2.79      0.00
   -8    9    1      7.82      0.00
   -7    9    1     -0.26      0.00
   -6    9    1      4.17      0.00
   -5    9    1      0.66      0.00
   -4    9    1     -1.65      0.00
   -3    9    1     -0.41      0.00
   -2    9    1     -2.86      0.00
   -1    9    1      9.64      0.00
    0    9    1     -3.89      0.00
    1    9    1      5.77      0.00
    2    9    1      1.31      0.00
    3    9    1      1.72      0.00
    4    9    1     -1.60      0.00
    5    9    1     -0.13      0.00
    6    9    1     -1.95      0.00
    7    9    1      0.83      0.00
    8    9    1      0.26      0.00
    9    9    1     -2.53      0.00
   10    9    1      2.17      0.00
   11    9    1     -0.90      0.00
   12    9    1      2.72      0.00
   13    9    1     -1.30      0.00
   14    9    1     -0.47      0.00
   15    9    1     -1.32      0.00
   16    9    1     -0.78      0.00
   17    9    1     -2.56      0.00
   18    9    1     -0.33      0.00
   19    9    1      0.23      0.00
   20    9    1      0.97      0.00
  -14   10    1      2.33      0.00
  -13   10    1     -1.73      0.00
  -12   10    1     -2.23      0.00
  -11   10    1     -1.41      0.00
  -10   10    1     -0.41      0.00
   -9   10    1      0.99      0.00
   -8   10    1     -0.93      0.00
   -7   10    1      3.44      0.00
   -6   10    1      3.90      0.00
   -5   10    1      1.27      0.00
   -4   10    1      0.10      0.00
   -3   10    1     -0.42      0.00
   -2   10    1      3.15      0.00
   -1   10    1     -3.29      0.00
    0   10    1     -5.24      0.00
    1   10    1     -0.23      0.00
    2   10    1      0.10      0.00
    3   10    1     -2.41      0.00
    4   10    1      0.07      0.00
    5   10    1      0.29      0.00
    6   10    1     -1.17      0.00
    7   10    1      1.25      0.00
    8   10    1     -1.42      0.00
    9   10    1     -1.40      0.00
   10   10    1     -0.22      0.00
   11   10    1     -2.87      0.00
   12   10    1     -1.32      0.00
   13   10    1      1.95      0.00
   -9   11    1      4.35      0.00
   -8   11    1      2.23      0.00
   -7   11    1      0.56      0.00
   -6   11    1     -2.88      0.00
   -5   11    1     -4.48      0.00
   -4   11    1     -3.30      0.00
   -3   11    1      1.65      0.00
   -2   11    1     -6.00      0.00
   -1   11    1      0.00      0.00
    0   11    1     -1.77      0.00
    1   11    1      3.61      0.00
    2   11    1     -1.68      0.00
    3   11    1     -3.13      0.00
    4   11    1      0.16      0.00
    5   11    1     -1.43      0.00
    6   11    1     -4.05      0.00
    7   11    1     -0.61      0.00
    8   11    1      1.73      0.00
  -32    0    2     -1.18      0.00
  -30    0    2     -1.97      0.00
  -28    0    2      0.95      0.00
  -26    0    2      1.30      0.00
  -24    0    2      0.02      0.00
  -22    0    2     -7.77      0.00
  -20    0    2      2.91      0.00
  -18    0    2      6.83      0.00
  -16    0    2     14.79      0.00
  -14    0    2    -12.34      0.00
  -12    0    2    -10.66      0.00
  -10    0    2    -13.97      0.00
   -8    0    2     -5.24      0.00
   -6    0    2    -99.36      0.00
   -4    0    2    -99.73      0.00
   -2    0    2    156.97      0.00
    0    0    2     94.05      0.00
    2    0    2    140.75      0.00
    4    0    2     57.79      0.00
    6    0    2     35.21      0.00
    8    0    2     18.49      0.00
   10    0    2     38.84      0.00
   12    0    2     -1.19      0.00
   14    0    2     -2.82      0.00
   16    0    2      2.32      0.00
   18    0    2      2.65      0.00
   20    0    2      5.04      0.00
   22    0    2      5.74      0.00
   24    0    2      9.43      0.00
   26    0    2     -0.19      0.00
   28    0    2     -2.21      0.00
   30    0    2     -1.46      0.00
   32    0    2      4.28      0.00
  -34    1    2      4.85      0.00
  -33    1    2      0.51      0.00
  -32    1    2      3.55      0.00
  -31    1    2      3.17      0.00
  -30    1    2     -2.92      0.00
  -29    1    2      0.28      0.00
  -28    1    2     -3.03      0.00
  -27    1    2      1.25      0.00
  -26    1    2     -2.16      0.00
  -25    1    2      7.41      0.00
  -24    1    2      2.07      0.00
  -23    1    2      3.76      0.00
  -22    1    2      3.93      0.00
  -21    1    2      3.51      0.00
  -20    1    2     -4.87      0.00
  -19    1    2      4.69      0.00
  -18    1    2     -0.67      0.00
  -17    1    2     12.51      0.00
  -16    1    2    -12.22      0.00
  -15    1    2      7.03      0.00
  -14    1    2    -10.68      0.00
  -13    1    2      1.52      0.00
  -12    1    2     -4.76      0.00
  -11    1    2    -24.69      0.00
  -10    1    2     42.50      0.00
   -9    1    2    -15.75      0.00
   -8    1    2     35.35      0.00
   -7    1    2     -0.54      0.00
   -6    1    2     -1.70      0.00
   -5    1    2     55.49      0.00
   -4    1    2     46.40      0.00
   -3    1    2     62.72      0.00
   -2    1    2     99.90      0.00
   -1    1    2   -115.60      0.00
    0    1    2     62.92      0.00
    1    1    2     31.71      0.00
    2    1    2    -79.16      0.00
    3    1    2     92.06      0.00
    4    1    2     -9.12      0.00
    5    1    2     43.19      0.00
    6    1    2    -25.18      0.00
    7    1    2    -11.61      0.00
    8    1    2     -9.07      0.00
    9    1    2     14.86      0.00
   10    1    2    -18.94      0.00
   11    1    2     12.59      0.00
   12    1    2     -3.66      0.00
   13    1    2      9.44      0.00
   14    1    2      2.58      0.00
   15    1    2      0.79      0.00
   16    1    2      2.60      0.00
   17    1    2      5.22      0.00
   18    1    2     -0.75      0.00
   19    1    2      5.33      0.00
   20    1    2     -7.52      0.00
   21    1    2     -0.30      0.00
   22    1    2     -2.59      0.00
   23    1    2     -1.09      0.00
   24    1    2     -1.67      0.00
   25    1    2     -3.41      0.00
   26    1    2      1.19      0.00
   27    1    2      0.39      0.00
   28    1    2      0.75      0.00
   29    1    2      2.92      0.00
   30    1    2     -0.05      0.00
   31    1    2      0.61      0.00
   32    1    2      1.08      0.00
  -34    2    2     -0.07      0.00
  -33    2    2      0.14      0.00
  -32    2    2      1.79      0.00
  -31    2    2     -5.19      0.00
  -30    2    2      2.69      0.00
  -29    2    2     -0.74      0.00
  -28    2    2      0.90      0.00
  -27    2    2     -5.30      0.00
  -26    2    2      1.89      0.00
  -25    2    2     -3.72      0.00
  -24    2    2      1.30      0.00
  -23    2    2      1.24      0.00
  -22    2    2      2.21      0.00
  -21    2    2     -2.55      0.00
  -20    2    2      5.65      0.00
  -19    2    2     -3.35      0.00
  -18    2    2      1.08      0.00
  -17    2    2     -4.42      0.00
  -16    2    2      3.62      0.00
  -15    2    2     11.16      0.00
  -14    2    2      7.35      0.00
  -13    2    2      0.68      0.00
  -12    2    2     11.20      0.00
  -11    2    2     12.16      0.00
  -10    2    2     -5.40      0.00
   -9    2    2     14.57      0.00
   -8    2    2     -0.84      0.00
   -7    2    2     20.81      0.00
   -6    2    2     11.18      0.00
   -5    2    2     -5.94      0.00
   -4    2    2    -12.73      0.00
   -3    2    2    -42.20      0.00
   -2    2    2    -37.46      0.00
   -1    2    2    -10.06      0.00
    0    2    2     42.64      0.00
    1    2    2    -47.08      0.00
    2    2    2     63.37      0.00
    3    2    2     -0.96      0.00
    4    2    2      5.71      0.00
    5    2    2    -45.22      0.00
    6    2    2     -9.42      0.00
    7    2    2     -7.11      0.00
    8    2    2    -12.81      0.00
    9    2    2      2.86      0.00
   10    2    2     -1.31      0.00
   11    2    2     11.98      0.00
   12    2    2     -2.79      0.00
   13    2    2     -5.58      0.00
   14    2    2     -3.88      0.00
   15    2    2     -4.44      0.00
   16    2    2     -3.99      0.00
   17    2    2     -0.24      0.00
   18    2    2     -5.92      0.00
   19    2    2      1.12      0.00
   20    2    2      0.81      0.00
   21    2    2      1.95      0.00
   22    2    2      2.79      0.00
   23    2    2     -2.82      0.00
   24    2    2      0.27      0.00
   25    2    2      0.93      0.00
   26    2    2     -5.02      0.00
   27    2    2      3.10      0.00
   28    2    2     -5.18      0.00
   29    2    2      1.78      0.00
   30    2    2     -3.00      0.00
   31    2    2      0.15      0.00
   32    2    2      0.49      0.00
  -33    3    2      1.00      0.00
  -32    3    2     -2.16      0.00
  -31    3    2      4.44      0.00
  -30    3    2      3.20      0.00
  -29    3    2     -1.43      0.00
  -28    3    2     -4.98      0.00
  -27    3    2     -0.80      0.00
  -26    3    2     -6.62      0.00
  -25    3    2      0.88      0.00
  -24    3    2      1.55      0.00
  -23    3    2      3.48      0.00
  -22    3    2      5.67      0.00
  -21    3    2      3.07      0.00
  -20    3    2      2.83      0.00
  -19    3    2     -2.89      0.00
  -18    3    2      0.45      0.00
  -17    3    2      4.38      0.00
  -16    3    2      2.75      0.00
  -15    3    2     -0.60      0.00
  -14    3    2      2.26      0.00
  -13    3    2      2.14      0.00
  -12    3    2      4.18      0.00
  -11    3    2    -14.94      0.00
  -10    3    2      0.30      0.00
   -9    3    2    -10.84      0.00
   -8    3    2     -3.37      0.00
   -7    3    2     -5.57      0.00
   -6    3    2     -8.12      0.00
   -5    3    2      3.92      0.00
   -4    3    2      4.74      0.00
   -3    3    2      1.40      0.00
   -2    3    2     14.05      0.00
   -1    3    2    -20.66      0.00
    0    3    2    -18.72      0.00
    1    3    2      8.40      0.00
    2    3    2     -0.68      0.00
    3    3    2      7.23      0.00
    4    3    2      8.63      0.00
    5    3    2      8.14      0.00
    6    3    2      7.68      0.00
    7    3    2    -23.76      0.00
    8    3    2     -8.66      0.00
    9    3    2     -2.95      0.00
   10    3    2     -3.04      0.00
   11    3    2     -5.53      0.00
   12    3    2      5.72      0.00
   13    3    2     -6.32      0.00
   14    3    2      4.03      0.00
   15    3    2     -4.15      0.00
   16    3    2     -4.53      0.00
   17    3    2      1.20      0.00
   18    3    2     -0.18      0.00
   19    3    2     -0.34      0.00
   20    3    2      2.56      0.00
   21    3    2     -5.50      0.00
   22    3    2      1.84      0.00
   23    3    2     -2.11      0.00
   24    3    2      0.92      0.00
   25    3    2     -2.22      0.00
   26    3    2     -0.97      0.00
   27    3    2     -2.72      0.00
   28    3    2     -3.10      0.00
   29    3    2     -4.48      0.00
   30    3    2     -1.53      0.00
   31    3    2     -2.88      0.00
  -32    4    2      0.80      0.00
  -31    4    2      2.20      0.00
  -30    4    2      0.75      0.00
  -29    4    2      1.12      0.00
  -28    4    2      1.76      0.00
  -27    4    2     -2.12      0.00
  -26    4    2     -0.64      0.00
  -25    4    2     -1.42      0.00
  -24    4    2     -2.68      0.00
  -23    4    2      0.55      0.00
  -22    4    2     -0.89      0.00
  -21    4    2      1.90      0.00
  -20    4    2      0.02      0.00
  -19    4    2      0.20      0.00
  -18    4    2     -0.80      0.00
  -17    4    2     -6.80      0.00
  -16    4    2     -5.75      0.00
  -15    4    2      0.58      0.00
  -14    4    2      1.70      0.00
  -13    4    2     -0.58      0.00
  -12    4    2      1.25      0.00
  -11    4    2      1.61      0.00
  -10    4    2     -4.36      0.00
   -9    4    2      0.83      0.00
   -8    4    2    -13.96      0.00
   -7    4    2     -0.24      0.00
   -6    4    2     -4.05      0.00
   -5    4    2      3.27      0.00
   -4    4    2      1.32      0.00
   -3    4    2      6.02      0.00
   -2    4    2     -7.87      0.00
   -1    4    2      6.16      0.00
    0    4    2     -1.61      0.00
    1    4    2      1.86      0.00
    2    4    2     -2.80      0.00
    3    4    2      7.04      0.00
    4    4    2      5.08      0.00
    5    4    2     -3.93      0.00
    6    4    2     -4.87      0.00
    7    4    2     11.10      0.00
    8    4    2      2.70      0.00
    9    4    2      3.56      0.00
   10    4    2     -5.80      0.00
   11    4    2     -1.23      0.00
   12    4    2      2.42      0.00
   13    4    2     -2.94      0.00
   14    4    2      3.85      0.00
   15    4    2      1.65      0.00
   16    4    2      2.51      0.00
   17    4    2      0.34      0.00
   18    4    2     -1.36      0.00
   19    4    2     -2.75      0.00
   20    4    2      0.70      0.00
   21    4    2     -0.78      0.00
   22    4    2      2.90      0.00
   23    4    2      2.16      0.00
   24    4    2     -0.42      0.00
   25    4    2      2.70      0.00
   26    4    2      1.60      0.00
   27    4    2     -1.13      0.00
   28    4    2      2.31      0.00
   29    4    2      1.78      0.00
   30    4    2      1.24      0.00
  -31    5    2     -0.66      0.00
  -30    5    2      0.66      0.00
  -29    5    2      0.50      0.00
  -28    5    2      0.81      0.00
  -27    5    2      0.35      0.00
  -26    5    2      1.75      0.00
  -25    5    2     -1.86      0.00
  -24    5    2      3.70      0.00
  -23    5    2     -0.52      0.00
  -22    5    2      0.51      0.00
  -21    5    2      2.60      0.00
  -20    5    2      0.33      0.00
  -19    5    2      2.89      0.00
  -18    5    2     -0.40      0.00
  -17    5    2      1.75      0.00
  -16    5    2      2.96      0.00
  -15    5    2      0.75      0.00
  -14    5    2     -2.43      0.00
  -13    5    2      4.16      0.00
  -12    5    2      2.75      0.00
  -11    5    2      7.20      0.00
  -10    5    2      1.34      0.00
   -9    5    2      4.75      0.00
   -8    5    2      4.68      0.00
   -7    5    2      2.13      0.00
   -6    5    2      8.51      0.00
   -5    5    2      7.76      0.00
   -4    5    2      2.61      0.00
   -3    5    2      9.76      0.00
   -2    5    2     -3.13      0.00
   -1    5    2      3.17      0.00
    0    5    2      3.61      0.00
    1    5    2      2.93      0.00
    2    5    2     13.65      0.00
    3    5    2      3.56      0.00
    4    5    2     -7.20      0.00
    5    5    2      0.49      0.00
    6    5    2     -4.93      0.00
    7    5    2     -1.26      0.00
    8    5    2     -8.57      0.00
    9    5    2      2.99      0.00
   10    5    2      1.86      0.00
   11    5    2      4.40      0.00
   12    5    2     -2.86      0.00
   13    5    2      0.23      0.00
   14    5    2     -4.48      0.00
   15    5    2      2.94      0.00
   16    5    2     -3.37      0.00
   17    5    2      2.12      0.00
   18    5    2      2.70      0.00
   19    5    2      3.00      0.00
   20    5    2      2.69      0.00
   21    5    2     -0.50      0.00
   22    5    2      0.71      0.00
   23    5    2     -0.43      0.00
   24    5    2     -1.15      0.00
   25    5    2      3.30      0.00
   26    5    2     -1.58      0.00
   27    5    2     -0.20      0.00
   28    5    2     -0.76      0.00
   29    5    2     -2.79      0.00
  -29    6    2     -0.85      0.00
  -28    6    2      0.94      0.00
  -27    6    2     -3.42      0.00
  -26    6    2     -0.29      0.00
  -25    6    2     -0.97      0.00
  -24    6    2      0.01      0.00
  -23    6    2     -0.98      0.00
  -22    6    2      0.50      0.00
  -21    6    2      2.21      0.00
  -20    6    2      2.84      0.00
  -19    6    2     -1.46      0.00
  -18    6    2      4.88      0.00
  -17    6    2      0.41      0.00
  -16    6    2      1.67      0.00
  -15    6    2      3.71      0.00
  -14    6    2      4.39      0.00
  -13    6    2      4.95      0.00
  -12    6    2      4.19      0.00
  -11    6    2     -0.97      0.00
  -10    6    2      3.66      0.00
   -9    6    2     -0.21      0.00
   -8    6    2     -7.11      0.00
   -7    6    2      1.67      0.00
   -6    6    2     -5.74      0.00
   -5    6    2     -3.02      0.00
   -4    6    2     -0.75      0.00
   -3    6    2     -3.90      0.00
   -2    6    2     -1.77      0.00
   -1    6    2      1.23      0.00
    0    6    2     -2.93      0.00
    1    6    2     -1.18      0.00
    2    6    2     -5.73      0.00
    3    6    2     -8.65      0.00
    4    6    2      0.46      0.00
    5    6    2      0.61      0.00
    6    6    2      1.30      0.00
    7    6    2      1.09      0.00
    8    6    2      5.62      0.00
    9    6    2      2.72      0.00
   10    6    2     -0.91      0.00
   11    6    2     -2.64      0.00
   12    6    2     -2.69      0.00
   13    6    2      1.39      0.00
   14    6    2      0.56      0.00
   15    6    2      2.28      0.00
   16    6    2      1.00      0.00
   17    6    2     -1.36      0.00
   18    6    2      1.13      0.00
   19    6    2     -1.65      0.00
   20    6    2     -1.34      0.00
   21    6    2      2.94      0.00
   22    6    2     -0.85      0.00
   23    6    2     -2.10      0.00
   24    6    2     -0.55      0.00
   25    6    2     -3.96      0.00
   26    6    2     -3.00      0.00
   27    6    2     -2.51      0.00
  -27    7    2      2.03      0.00
  -26    7    2      1.46      0.00
  -25    7    2      2.30      0.00
  -24    7    2     -0.89      0.00
  -23    7    2      1.66      0.00
  -22    7    2      0.49      0.00
  -21    7    2      2.94      0.00
  -20    7    2      0.67      0.00
  -19    7    2      2.07      0.00
  -18    7    2     -2.37      0.00
  -17    7    2     -2.26      0.00
  -16    7    2     -0.22      0.00
  -15    7    2     -2.02      0.00
  -14    7    2     -0.28      0.00
  -13    7    2     -5.21      0.00
  -12    7    2     -0.93      0.00
  -11    7    2     -2.15      0.00
  -10    7    2      0.93      0.00
   -9    7    2     -3.59      0.00
   -8    7    2      3.12      0.00
   -7    7    2     -3.48      0.00
   -6    7    2      2.05      0.00
   -5    7    2     -1.06      0.00
   -4    7    2      0.47      0.00
   -3    7    2      1.22      0.00
   -2    7    2     -2.40      0.00
   -1    7    2      1.76      0.00
    0    7    2      0.07      0.00
    1    7    2      2.27      0.00
    2    7    2      6.44      0.00
    3    7    2      2.89      0.00
    4    7    2      1.09      0.00
    5    7    2     -2.31      0.00
    6    7    2     -3.54      0.00
    7    7    2      1.69      0.00
    8    7    2     -2.27      0.00
    9    7    2     -0.60      0.00
   10    7    2      0.11      0.00
   11    7    2     -0.22      0.00
   12    7    2     -0.20      0.00
   13    7    2     -0.03      0.00
   14    7    2     -3.80      0.00
   15    7    2     -1.31      0.00
   16    7    2      0.98      0.00
   17    7    2     -0.77      0.00
   18    7    2      3.04      0.00
   19    7    2      0.51      0.00
   20    7    2      2.63      0.00
   22    7    2      2.15      0.00
   23    7    2     -3.11      0.00
   24    7    2      1.88      0.00
   25    7    2      0.33      0.00
   26    7    2      0.83      0.00
  -25    8    2     -0.68      0.00
  -24    8    2     -1.20      0.00
  -23    8    2     -1.50      0.00
  -22    8    2      0.43      0.00
  -21    8    2      2.17      0.00
  -20    8    2     -2.22      0.00
  -19    8    2      1.00      0.00
  -18    8    2     -1.87      0.00
  -17    8    2      2.70      0.00
  -16    8    2     -1.70      0.00
  -15    8    2      3.29      0.00
  -14    8    2      0.08      0.00
  -13    8    2      0.98      0.00
  -12    8    2      3.03      0.00
  -11    8    2      0.83      0.00
  -10    8    2      2.21      0.00
   -9    8    2      0.70      0.00
   -8    8    2     -1.76      0.00
   -7    8    2      0.25      0.00
   -6    8    2      1.44      0.00
   -5    8    2     -0.78      0.00
   -4    8    2      2.32      0.00
   -3    8    2     -0.28      0.00
   -2    8    2     -1.33      0.00
   -1    8    2     -2.32      0.00
    0    8    2      0.85      0.00
    1    8    2     -0.01      0.00
    2    8    2      0.07      0.00
    3    8    2     -1.83      0.00
    4    8    2      0.26      0.00
    5    8    2      0.65      0.00
    6    8    2      3.24      0.00
    7    8    2     -1.48      0.00
    8    8    2      1.15      0.00
    9    8    2     -1.29      0.00
   10    8    2     -0.63      0.00
   11    8    2     -1.13      0.00
   12    8    2     -0.85      0.00
   13    8    2      2.29      0.00
   14    8    2     -0.12      0.00
   15    8    2      4.28      0.00
   16    8    2     -1.08      0.00
   17    8    2      0.28      0.00
   18    8    2      1.34      0.00
   19    8    2     -0.36      0.00
   20    8    2     -0.58      0.00
   21    8    2     -1.31      0.00
   22    8    2      0.19      0.00
   23    8    2     -3.83      0.00
  -21    9    2      0.50      0.00
  -20    9    2     -0.78      0.00
  -19    9    2      3.81      0.00
  -18    9    2     -1.22      0.00
  -17    9    2     -0.18      0.00
  -16    9    2      1.27      0.00
  -15    9    2     -1.73      0.00
  -14    9    2     -1.40      0.00
  -13    9    2     -1.11      0.00
  -12    9    2     -0.04      0.00
  -11    9    2      0.00      0.00
  -10    9    2     -3.14      0.00
   -9    9    2     -6.45      0.00
   -8    9    2     -0.02      0.00
   -7    9    2     -8.50      0.00
   -6    9    2     -0.94      0.00
   -5    9    2     -2.88      0.00
   -4    9    2      3.35      0.00
   -3    9    2      6.01      0.00
   -2    9    2     -2.17      0.00
   -1    9    2      8.93      0.00
    0    9    2     -1.52      0.00
    1    9    2      0.09      0.00
    2    9    2     -0.94      0.00
    3    9    2      1.29      0.00
    4    9    2     -0.16      0.00
    5    9    2      1.70      0.00
    6    9    2     -2.53      0.00
    7    9    2     -0.80      0.00
    8    9    2      0.51      0.00
    9    9    2     -1.20      0.00
   10    9    2      1.97      0.00
   11    9    2     -2.33      0.00
   12    9    2      0.78      0.00
   13    9    2     -2.55      0.00
   14    9    2     -0.42      0.00
   15    9    2     -1.01      0.00
   16    9    2      2.15      0.00
   17    9    2      0.31      0.00
   18    9    2     -1.24      0.00
   19    9    2     -1.81      0.00
   20    9    2     -1.21      0.00
  -14   10    2      1.11      0.00
  -13   10    2     -0.20      0.00
  -12   10    2     -0.36      0.00
  -11   10    2      0.19      0.00
  -10   10    2      0.16      0.00
   -9   10    2      3.09      0.00
   -8   10    2     -1.71      0.00
   -7   10    2     -2.06      0.00
   -6   10    2     -3.28      0.00
   -5   10    2     -0.13      0.00
   -4   10    2     -1.90      0.00
   -3   10    2     -5.71      0.00
   -2   10    2     -0.84      0.00
   -1   10    2      2.66      0.00
    0   10    2     -3.16      0.00
    1   10    2      0.14      0.00
    2   10    2      1.33      0.00
    3   10    2     -0.94      0.00
    4   10    2     -1.98      0.00
    5   10    2     -1.45      0.00
    6   10    2     -1.57      0.00
    7   10    2     -2.19      0.00
    8   10    2      0.89      0.00
    9   10    2     -2.91      0.00
   10   10    2      1.07      0.00
   11   10    2      0.67      0.00
   12   10    2     -1.98      0.00
   13   10    2     -0.80      0.00
   14   10    2     -0.81      0.00
  -10   11    2     -5.30      0.00
   -9   11    2     -4.54      0.00
   -8   11    2     -3.25      0.00
   -7   11    2      2.03      0.00
   -6   11    2      5.82      0.00
   -5   11    2      1.51      0.00
   -4   11    2      2.09      0.00
   -3   11    2      3.18      0.00
   -2   11    2      3.39      0.00
   -1   11    2      4.05      0.00
    0   11    2     -2.61      0.00
    1   11    2      6.56      0.00
    2   11    2      5.82      0.00
    3   11    2      0.41      0.00
    4   11    2      6.44      0.00
    5   11    2      5.72      0.00
    7   11    2      2.03      0.00
  -33    0    3      2.34      0.00
  -31    0    3      3.69      0.00
  -29    0    3      6.32      0.00
  -27    0    3      1.25      0.00
  -25    0    3      1.19      0.00
  -23    0    3     13.71      0.00
  -21    0    3     12.14      0.00
  -19    0    3      4.08      0.00
  -17    0    3     -9.24      0.00
  -15    0    3      6.54      0.00
  -13    0    3     -9.84      0.00
  -11    0    3     -1.59      0.00
   -9    0    3    -24.10      0.00
   -7    0    3     58.08      0.00
   -5    0    3     47.65      0.00
   -3    0    3    -21.78      0.00
   -1    0    3    123.55      0.00
    1    0    3      3.67      0.00
    3    0    3    -45.29      0.00
    5    0    3     -7.04      0.00
    7    0    3     35.36      0.00
    9    0    3    -18.83      0.00
   11    0    3      3.13      0.00
   13    0    3      1.58      0.00
   15    0    3      5.77      0.00
   17    0    3      1.34      0.00
   19    0    3      0.87      0.00
   21    0    3     -0.47      0.00
   23    0    3    -10.58      0.00
   25    0    3     -6.40      0.00
   27    0    3     -2.79      0.00
   29    0    3     -0.21      0.00
   31    0    3     -2.91      0.00
  -34    1    3      1.01      0.00
  -33    1    3     -5.06      0.00
  -32    1    3     -2.48      0.00
  -31    1    3      0.37      0.00
  -30    1    3      0.81      0.00
  -29    1    3     -1.50      0.00
  -28    1    3      2.06      0.00
  -27    1    3      2.85      0.00
  -26    1    3     -2.96      0.00
  -25    1    3     -0.59      0.00
  -24    1    3     -3.99      0.00
  -23    1    3     -4.11      0.00
  -22    1    3     -3.44      0.00
  -21    1    3     -2.79      0.00
  -20    1    3     -1.05      0.00
  -19    1    3     -7.49      0.00
  -18    1    3     -9.32      0.00
  -17    1    3      1.84      0.00
  -16    1    3    -11.35      0.00
  -15    1    3      9.51      0.00
  -14    1    3    -15.97      0.00
  -13    1    3     32.72      0.00
  -12    1    3     15.34      0.00
  -11    1    3     -7.82      0.00
  -10    1    3     26.88      0.00
   -9    1    3    -15.32      0.00
   -8    1    3     39.68      0.00
   -7    1    3      8.99      0.00
   -6    1    3    -12.63      0.00
   -5    1    3     39.21      0.00
   -4    1    3     -2.45      0.00
   -3    1    3    -61.30      0.00
   -2    1    3    139.11      0.00
   -1    1    3   -132.22      0.00
    0    1    3     24.12      0.00
    1    1    3     -8.88      0.00
    2    1    3    -64.82      0.00
    3    1    3     -3.62      0.00
    4    1    3    -53.08      0.00
    5    1    3     19.61      0.00
    6    1    3     -4.79      0.00
    7    1    3    -13.49      0.00
    8    1    3    -20.08      0.00
    9    1    3      9.19      0.00
   10    1    3    -13.24      0.00
   11    1    3      7.84      0.00
   12    1    3    -16.14      0.00
   13    1    3      5.28      0.00
   14    1    3     -3.28      0.00
   15    1    3     -7.81      0.00
   16    1    3     -6.48      0.00
   17    1    3     -3.74      0.00
   18    1    3     -8.06      0.00
   19    1    3      4.97      0.00
   20    1    3     -5.85      0.00
   21    1    3      4.28      0.00
   22    1    3     -3.25      0.00
   23    1    3      6.97      0.00
   24    1    3      1.00      0.00
   25    1    3      3.69      0.00
   26    1    3     -1.47      0.00
   27    1    3      1.25      0.00
   28    1    3     -3.69      0.00
   29    1    3      0.80      0.00
   30    1    3     -3.01      0.00
   31    1    3      0.52      0.00
   32    1    3      1.20      0.00
  -34    2    3     -1.46      0.00
  -33    2    3     -1.03      0.00
  -32    2    3      1.98      0.00
  -31    2    3     -1.81      0.00
  -30    2    3     -1.88      0.00
  -29    2    3      0.89      0.00
  -28    2    3      3.59      0.00
  -27    2    3     -1.21      0.00
  -26    2    3      1.45      0.00
  -25    2    3     -1.75      0.00
  -24    2    3      0.24      0.00
  -23    2    3     -3.90      0.00
  -22    2    3      2.51      0.00
  -21    2    3     -3.75      0.00
  -20    2    3      3.20      0.00
  -19    2    3     -1.01      0.00
  -18    2    3     10.38      0.00
  -17    2    3     -3.20      0.00
  -16    2    3      0.02      0.00
  -15    2    3     -5.24      0.00
  -14    2    3      7.69      0.00
  -13    2    3    -16.76      0.00
  -12    2    3     -2.21      0.00
  -11    2    3     -5.49      0.00
  -10    2    3      0.63      0.00
   -9    2    3     -4.20      0.00
   -8    2    3    -37.28      0.00
   -7    2    3    -12.31      0.00
   -6    2    3    -27.66      0.00
   -5    2    3     -6.03      0.00
   -4    2    3     -8.85      0.00
   -3    2    3     36.74      0.00
   -2    2    3      3.93      0.00
   -1    2    3     -0.44      0.00
    0    2    3     19.83      0.00
    2    2    3    -25.05      0.00
    3    2    3    -25.55      0.00
    4    2    3     41.72      0.00
    5    2    3    -11.77      0.00
    6    2    3     25.22      0.00
    7    2    3     14.69      0.00
    8    2    3     13.53      0.00
    9    2    3     -0.38      0.00
   10    2    3    -12.70      0.00
   11    2    3     -3.58      0.00
   12    2    3      4.30      0.00
   13    2    3     -2.01      0.00
   14    2    3      3.61      0.00
   15    2    3      1.19      0.00
   16    2    3      4.88      0.00
   17    2    3      3.91      0.00
   18    2    3      2.71      0.00
   19    2    3      1.17      0.00
   20    2    3      2.62      0.00
   21    2    3     -2.96      0.00
   22    2    3      5.47      0.00
   23    2    3     -5.83      0.00
   24    2    3      1.87      0.00
   25    2    3     -0.31      0.00
   26    2    3      0.76      0.00
   27    2    3      4.48      0.00
   28    2    3     -0.30      0.00
   29    2    3      6.49      0.00
   30    2    3      1.20      0.00
   31    2    3      1.52      0.00
  -34    3    3      1.07      0.00
  -33    3    3      2.85      0.00
  -32    3    3     -4.34      0.00
  -31    3    3     -4.04      0.00
  -30    3    3     -2.27      0.00
  -29    3    3      2.36      0.00
  -28    3    3     -0.78      0.00
  -27    3    3      7.43      0.00
  -26    3    3      1.57      0.00
  -25    3    3      4.98      0.00
  -24    3    3     -3.97      0.00
  -23    3    3     -0.22      0.00
  -22    3    3     -3.99      0.00
  -21    3    3     -2.47      0.00
  -20    3    3      2.48      0.00
  -19    3    3      0.52      0.00
  -18    3    3     -5.31      0.00
  -17    3    3      1.00      0.00
  -16    3    3     -7.52      0.00
  -15    3    3     -3.43      0.00
  -14    3    3    -12.38      0.00
  -13    3    3     -6.84      0.00
  -12    3    3      5.59      0.00
  -11    3    3     -1.50      0.00
  -10    3    3      3.64      0.00
   -9    3    3     -6.05      0.00
   -8    3    3     14.83      0.00
   -7    3    3      0.37      0.00
   -6    3    3      0.61      0.00
   -5    3    3     -8.68      0.00
   -4    3    3     -0.45      0.00
   -3    3    3    -11.40      0.00
   -2    3    3      8.08      0.00
   -1    3    3      8.84      0.00
    0    3    3      3.32      0.00
    1    3    3     -0.70      0.00
    2    3    3     -6.35      0.00
    3    3    3     -3.75      0.00
    4    3    3    -26.73      0.00
    5    3    3     -7.38      0.00
    6    3    3      8.38      0.00
    7    3    3      4.69      0.00
    8    3    3     -1.54      0.00
    9    3    3     10.91      0.00
   10    3    3      8.65      0.00
   11    3    3      3.51      0.00
   12    3    3      4.13      0.00
   13    3    3     -5.39      0.00
   14    3    3      7.07      0.00
   15    3    3      3.60      0.00
   16    3    3     -1.68      0.00
   17    3    3      4.03      0.00
   18    3    3     -2.41      0.00
   19    3    3      1.00      0.00
   20    3    3      2.59      0.00
   21    3    3     -2.04      0.00
   22    3    3      2.24      0.00
   23    3    3     -0.93      0.00
   24    3    3      2.81      0.00
   25    3    3      1.09      0.00
   26    3    3      1.84      0.00
   27    3    3      3.12      0.00
   28    3    3      4.23      0.00
   29    3    3      1.93      0.00
   30    3    3      3.34      0.00
   31    3    3     -0.73      0.00
  -33    4    3      1.37      0.00
  -32    4    3      0.42      0.00
  -31    4    3      0.39      0.00
  -30    4    3      0.43      0.00
  -29    4    3     -2.41      0.00
  -28    4    3      2.89      0.00
  -27    4    3     -0.37      0.00
  -26    4    3      2.42      0.00
  -25    4    3     -1.19      0.00
  -24    4    3      1.69      0.00
  -23    4    3      0.62      0.00
  -22    4    3     -2.27      0.00
  -21    4    3      0.74      0.00
  -20    4    3     -5.11      0.00
  -19    4    3     -0.88      0.00
  -18    4    3      2.96      0.00
  -17    4    3      3.95      0.00
  -16    4    3      0.83      0.00
  -15    4    3      1.20      0.00
  -14    4    3     -1.30      0.00
  -13    4    3      1.62      0.00
  -12    4    3     -5.05      0.00
  -11    4    3     -1.47      0.00
  -10    4    3      2.36      0.00
   -9    4    3     15.19      0.00
   -8    4    3     -0.47      0.00
   -7    4    3     10.78      0.00
   -6    4    3     -3.12      0.00
   -5    4    3      7.40      0.00
   -4    4    3     -1.73      0.00
   -3    4    3      6.48      0.00
   -2    4    3      4.33      0.00
   -1    4    3      8.77      0.00
    0    4    3     -2.95      0.00
    1    4    3      9.63      0.00
    2    4    3     -7.27      0.00
    3    4    3      0.63      0.00
    4    4    3     14.24      0.00
    5    4    3      7.58      0.00
    6    4    3     -3.08      0.00
    7    4    3      1.23      0.00
    8    4    3     -7.11      0.00
    9    4    3      8.74      0.00
   10    4    3     -4.45      0.00
   11    4    3      0.21      0.00
   12    4    3      7.43      0.00
   13    4    3     -0.20      0.00
   14    4    3     -0.77      0.00
   15    4    3     -3.41      0.00
   16    4    3     -2.85      0.00
   17    4    3     -0.01      0.00
   18    4    3      0.97      0.00
   19    4    3     -0.33      0.00
   20    4    3      1.45      0.00
   21    4    3     -0.13      0.00
   22    4    3     -1.11      0.00
   23    4    3     -0.28      0.00
   24    4    3     -2.78      0.00
   25    4    3     -1.49      0.00
   26    4    3      2.11      0.00
   27    4    3     -1.63      0.00
   28    4    3      0.81      0.00
   29    4    3     -2.68      0.00
   30    4    3     -3.71      0.00
  -31    5    3     -0.91      0.00
  -30    5    3     -2.11      0.00
  -29    5    3     -0.09      0.00
  -28    5    3     -2.03      0.00
  -27    5    3     -1.52      0.00
  -26    5    3     -0.81      0.00
  -25    5    3     -2.85      0.00
  -24    5    3     -0.85      0.00
  -23    5    3     -2.64      0.00
  -22    5    3      0.53      0.00
  -21    5    3     -2.90      0.00
  -20    5    3      0.31      0.00
  -19    5    3     -0.12      0.00
  -18    5    3     -1.05      0.00
  -17    5    3     -2.53      0.00
  -16    5    3      0.15      0.00
  -15    5    3      2.83      0.00
  -14    5    3      3.11      0.00
  -13    5    3     -0.45      0.00
  -12    5    3     -0.48      0.00
  -11    5    3      7.88      0.00
  -10    5    3     -3.36      0.00
   -9    5    3      2.55      0.00
   -8    5    3     -0.45      0.00
   -7    5    3     -4.12      0.00
   -6    5    3     -1.66      0.00
   -5    5    3     -5.48      0.00
   -4    5    3     -8.60      0.00
   -3    5    3      5.40      0.00
   -2    5    3     -8.12      0.00
   -1    5    3     -2.17      0.00
    0    5    3     -4.97      0.00
    1    5    3    -13.15      0.00
    2    5    3     -2.71      0.00
    3    5    3     -0.36      0.00
    4    5    3     -4.39      0.00
    5    5    3     -2.12      0.00
    6    5    3      0.05      0.00
    7    5    3      8.03      0.00
    8    5    3     -1.55      0.00
    9    5    3     -0.68      0.00
   10    5    3     -3.82      0.00
   11    5    3      0.91      0.00
   12    5    3     -2.00      0.00
   13    5    3     -1.10      0.00
   14    5    3     -1.59      0.00
   15    5    3      3.43      0.00
   16    5    3      0.31      0.00
   17    5    3      0.30      0.00
   18    5    3     -2.50      0.00
   19    5    3     -2.37      0.00
   20    5    3     -0.13      0.00
   21    5    3     -4.81      0.00
   22    5    3     -0.35      0.00
   23    5    3      0.58      0.00
   24    5    3     -3.01      0.00
   25    5    3      2.61      0.00
   26    5    3     -1.06      0.00
   27    5    3      1.71      0.00
   28    5    3      1.03      0.00
  -30    6    3     -0.08      0.00
  -29    6    3     -0.67      0.00
  -28    6    3      3.02      0.00
  -27    6    3     -0.64      0.00
  -26    6    3      0.98      0.00
  -25    6    3     -1.18      0.00
  -24    6    3      3.15      0.00
  -23    6    3      2.41      0.00
  -22    6    3     -1.63      0.00
  -21    6    3      0.91      0.00
  -20    6    3      0.79      0.00
  -19    6    3     -3.57      0.00
  -18    6    3      3.75      0.00
  -17    6    3     -3.71      0.00
  -16    6    3      1.20      0.00
  -15    6    3     -5.45      0.00
  -14    6    3     -5.47      0.00
  -13    6    3     -5.08      0.00
  -12    6    3     -2.15      0.00
  -11    6    3     -9.70      0.00
  -10    6    3     -2.25      0.00
   -9    6    3     -3.19      0.00
   -8    6    3     -0.96      0.00
   -7    6    3     -1.58      0.00
   -6    6    3     -1.88      0.00
   -5    6    3      0.34      0.00
   -4    6    3      0.57      0.00
   -3    6    3     -0.77      0.00
   -2    6    3     -1.66      0.00
   -1    6    3     -2.30      0.00
    0    6    3      0.52      0.00
    1    6    3      2.89      0.00
    2    6    3      4.91      0.00
    3    6    3      4.80      0.00
    4    6    3      1.36      0.00
    5    6    3      4.88      0.00
    6    6    3      0.39      0.00
    7    6    3     -6.09      0.00
    8    6    3     -3.65      0.00
    9    6    3      0.58      0.00
   10    6    3      3.33      0.00
   11    6    3      2.59      0.00
   12    6    3      0.65      0.00
   13    6    3      1.35      0.00
   14    6    3     -2.62      0.00
   15    6    3     -1.56      0.00
   16    6    3     -2.20      0.00
   17    6    3     -3.82      0.00
   18    6    3      2.92      0.00
   19    6    3     -0.46      0.00
   20    6    3     -0.35      0.00
   21    6    3     -0.55      0.00
   22    6    3      1.70      0.00
   23    6    3     -1.00      0.00
   24    6    3      1.07      0.00
   25    6    3      1.60      0.00
   26    6    3      2.57      0.00
   27    6    3      1.35      0.00
  -28    7    3      0.51      0.00
  -27    7    3     -1.63      0.00
  -26    7    3     -0.41      0.00
  -25    7    3      0.76      0.00
  -24    7    3     -2.19      0.00
  -23    7    3     -0.05      0.00
  -22    7    3     -2.67      0.00
  -21    7    3     -1.02      0.00
  -20    7    3     -2.33      0.00
  -19    7    3      0.55      0.00
  -18    7    3     -1.91      0.00
  -17    7    3     -0.74      0.00
  -16    7    3     -1.37      0.00
  -15    7    3     -0.01      0.00
  -14    7    3      3.97      0.00
  -13    7    3      1.46      0.00
  -12    7    3      1.35      0.00
  -11    7    3      1.03      0.00
  -10    7    3      1.92      0.00
   -9    7    3      0.79      0.00
   -8    7    3      2.29      0.00
   -7    7    3     -0.39      0.00
   -6    7    3      4.72      0.00
   -5    7    3     -2.51      0.00
   -4    7    3      3.44      0.00
   -3    7    3      1.26      0.00
   -2    7    3      1.99      0.00
   -1    7    3      4.32      0.00
    0    7    3     -1.14      0.00
    1    7    3     -4.34      0.00
    2    7    3     -0.48      0.00
    3    7    3     -5.25      0.00
    4    7    3      4.61      0.00
    5    7    3     -0.69      0.00
    6    7    3      0.25      0.00
    7    7    3      3.89      0.00
    8    7    3      3.21      0.00
    9    7    3      2.35      0.00
   10    7    3     -0.96      0.00
   11    7    3     -0.13      0.00
   12    7    3     -2.81      0.00
   13    7    3      2.46      0.00
   14    7    3     -0.34      0.00
   15    7    3      0.94      0.00
   16    7    3      1.91      0.00
   17    7    3     -0.95      0.00
   18    7    3     -0.96      0.00
   19    7    3     -1.67      0.00
   20    7    3      0.17      0.00
   21    7    3      0.41      0.00
   22    7    3      3.45      0.00
   23    7    3     -1.11      0.00
   24    7    3      2.26      0.00
   25    7    3     -1.04      0.00
  -25    8    3      1.09      0.00
  -24    8    3      1.35      0.00
  -23    8    3     -0.55      0.00
  -22    8    3     -1.95      0.00
  -21    8    3      0.70      0.00
  -20    8    3      0.62      0.00
  -19    8    3      1.48      0.00
  -18    8    3     -0.60      0.00
  -17    8    3      2.07      0.00
  -16    8    3     -2.15      0.00
  -15    8    3      2.00      0.00
  -14    8    3     -1.40      0.00
  -13    8    3     -0.17      0.00
  -12    8    3     -2.25      0.00
  -11    8    3     -2.07      0.00
  -10    8    3     -0.07      0.00
   -9    8    3      0.96      0.00
   -8    8    3      0.18      0.00
   -7    8    3      1.00      0.00
   -6    8    3     -1.68      0.00
   -5    8    3      0.62      0.00
   -4    8    3     -1.60      0.00
   -3    8    3      1.09      0.00
   -2    8    3      0.96      0.00
   -1    8    3     -1.30      0.00
    0    8    3     -0.60      0.00
    1    8    3     -0.30      0.00
    2    8    3     -0.47      0.00
    3    8    3     -0.16      0.00
    4    8    3     -2.58      0.00
    5    8    3     -1.77      0.00
    6    8    3      0.96      0.00
    7    8    3     -1.70      0.00
    8    8    3      0.13      0.00
    9    8    3     -0.98      0.00
   10    8    3      1.97      0.00
   11    8    3      2.10      0.00
   12    8    3      0.07      0.00
   13    8    3      1.27      0.00
   14    8    3     -5.24      0.00
   15    8    3     -0.30      0.00
   16    8    3     -2.78      0.00
   17    8    3     -2.68      0.00
   18    8    3     -0.56      0.00
   19    8    3     -2.27      0.00
   20    8    3      0.00      0.00
   21    8    3     -1.66      0.00
   22    8    3      3.90      0.00
  -22    9    3      1.63      0.00
  -21    9    3     -0.75      0.00
  -20    9    3     -2.70      0.00
  -19    9    3      0.52      0.00
  -18    9    3     -1.17      0.00
  -17    9    3     -0.88      0.00
  -16    9    3     -0.17      0.00
  -15    9    3      1.32      0.00
  -14    9    3      1.75      0.00
  -13    9    3     -1.49      0.00
  -12    9    3      0.93      0.00
  -11    9    3      2.03      0.00
  -10    9    3      2.50      0.00
   -9    9    3     -0.04      0.00
   -8    9    3      5.77      0.00
   -7    9    3      1.21      0.00
   -6    9    3      7.59      0.00
   -5    9    3     -3.40      0.00
   -4    9    3     -2.19      0.00
   -3    9    3     -1.00      0.00
   -2    9    3     -9.04      0.00
   -1    9    3     -3.90      0.00
    0    9    3     -3.53      0.00
    1    9    3     -3.47      0.00
    2    9    3     -2.79      0.00
    3    9    3     -1.76      0.00
    4    9    3     -2.36      0.00
    5    9    3      1.86      0.00
    6    9    3     -0.20      0.00
    7    9    3      2.30      0.00
    8    9    3      1.53      0.00
    9    9    3      0.32      0.00
   10    9    3     -0.53      0.00
   11    9    3     -0.59      0.00
   12    9    3     -0.91      0.00
   13    9    3      0.65      0.00
   14    9    3      0.32      0.00
   15    9    3     -1.17      0.00
   16    9    3     -0.71      0.00
   17    9    3      0.87      0.00
   18    9    3      1.60      0.00
   19    9    3      1.73      0.00
  -16   10    3      8.80      0.00
  -15   10    3     -2.84      0.00
  -14   10    3      3.60      0.00
  -13   10    3     -0.27      0.00
  -12   10    3      1.61      0.00
  -11   10    3      0.86      0.00
  -10   10    3     -3.31      0.00
   -9   10    3      0.76      0.00
   -8   10    3      0.43      0.00
   -7   10    3      1.18      0.00
   -6   10    3     -2.68      0.00
   -5   10    3     -0.17      0.00
   -4   10    3      4.34      0.00
   -3   10    3      1.19      0.00
   -2   10    3     -0.11      0.00
   -1   10    3      4.82      0.00
    0   10    3      3.68      0.00
    1   10    3     -1.20      0.00
    2   10    3      1.41      0.00
    3   10    3      3.27      0.00
    4   10    3      0.83      0.00
    5   10    3      2.04      0.00
    6   10    3      4.85      0.00
    7   10    3     -2.53      0.00
    8   10    3      6.79      0.00
    9   10    3     -0.09      0.00
   10   10    3      4.21      0.00
   11   10    3      3.63      0.00
   12   10    3      1.47      0.00
   13   10    3      1.95      0.00
   14   10    3      0.75      0.00
  -10   11    3      3.58      0.00
   -9   11    3      4.58      0.00
   -8   11    3     -0.48      0.00
   -7   11    3     -2.95      0.00
   -6   11    3      1.55      0.00
   -5   11    3     -1.07      0.00
   -4   11    3      2.75      0.00
   -3   11    3     -4.10      0.00
   -2   11    3     -0.60      0.00
   -1   11    3      3.45      0.00
    0   11    3     -9.77      0.00
    1   11    3     -3.19      0.00
    2   11    3      0.04      0.00
    3   11    3     -6.86      0.00
    4   11    3     -2.20      0.00
    5   11    3     -4.32      0.00
    6   11    3     -2.78      0.00
  -32    0    4     -0.69      0.00
  -30    0    4     -6.50      0.00
  -28    0    4     -3.53      0.00
  -26    0    4     -0.78      0.00
  -24    0    4     -9.04      0.00
  -22    0    4    -18.41      0.00
  -20    0    4    -16.61      0.00
  -18    0    4     -4.19      0.00
  -16    0    4    -18.53      0.00
  -14    0    4     -4.93      0.00
  -12    0    4     -8.26      0.00
  -10    0    4     35.68      0.00
   -8    0    4    -23.29      0.00
   -6    0    4     21.91      0.00
   -4    0    4     47.13      0.00
   -2    0    4   -120.38      0.00
    0    0    4    -89.93      0.00
    2    0    4     26.22      0.00
    4    0    4     18.10      0.00
    6    0    4    -48.16      0.00
    8    0    4     -6.75      0.00
   10    0    4    -18.08      0.00
   12    0    4     -4.11      0.00
   14    0    4    -11.27      0.00
   16    0    4     -6.38      0.00
   18    0    4     -9.16      0.00
   20    0    4     -9.65      0.00
   22    0    4      0.02      0.00
   24    0    4      5.31      0.00
   26    0    4      6.24      0.00
   28    0    4      0.69      0.00
   30    0    4      1.15      0.00
  -34    1    4      5.03      0.00
  -33    1    4     -0.74      0.00
  -32    1    4     -1.22      0.00
  -31    1    4     -3.26      0.00
  -30    1    4      1.38      0.00
  -29    1    4     -4.49      0.00
  -28    1    4     -1.51      0.00
  -27    1    4     -4.04      0.00
  -26    1    4      1.55      0.00
  -25    1    4     -1.62      0.00
  -24    1    4      1.48      0.00
  -23    1    4     -0.46      0.00
  -22    1    4      4.76      0.00
  -21    1    4     -4.28      0.00
  -20    1    4     13.79      0.00
  -19    1    4     -2.69      0.00
  -18    1    4     11.82      0.00
  -17    1    4      5.05      0.00
  -16    1    4     11.09      0.00
  -15    1    4     22.14      0.00
  -14    1    4    -22.50      0.00
  -13    1    4      2.81      0.00
  -12    1    4    -11.67      0.00
  -11    1    4    -12.94      0.00
  -10    1    4     -8.10      0.00
   -9    1    4    -38.16      0.00
   -8    1    4      1.10      0.00
   -7    1    4     15.63      0.00
   -6    1    4    -82.12      0.00
   -5    1    4    -12.40      0.00
   -4    1    4    -53.69      0.00
   -3    1    4   -119.52      0.00
   -2    1    4     42.66      0.00
   -1    1    4    -53.73      0.00
    0    1    4     56.12      0.00
    1    1    4     20.39      0.00
    2    1    4     38.48      0.00
    3    1    4     21.83      0.00
    4    1    4    -23.06      0.00
    5    1    4      2.15      0.00
    6    1    4     13.98      0.00
    7    1    4     11.23      0.00
    8    1    4     10.14      0.00
    9    1    4      3.76      0.00
   10    1    4      4.05      0.00
   11    1    4     13.02      0.00
   12    1    4    -11.79      0.00
   13    1    4     -0.71      0.00
   14    1    4      7.51      0.00
   15    1    4      1.42      0.00
   16    1    4      9.57      0.00
   17    1    4      3.33      0.00
   18    1    4      2.91      0.00
   19    1    4      6.01      0.00
   20    1    4     -0.51      0.00
   21    1    4      5.62      0.00
   22    1    4     -4.10      0.00
   23    1    4      1.86      0.00
   24    1    4     -4.88      0.00
   25    1    4      3.48      0.00
   26    1    4     -4.70      0.00
   27    1    4      4.59      0.00
   28    1    4     -2.75      0.00
   29    1    4      3.71      0.00
   30    1    4     -1.43      0.00
   31    1    4      0.42      0.00
  -34    2    4     -1.17      0.00
  -33    2    4      1.14      0.00
  -32    2    4      0.65      0.00
  -31    2    4      5.02      0.00
  -30    2    4     -1.63      0.00
  -29    2    4     -1.10      0.00
  -28    2    4     -1.96      0.00
  -27    2    4      3.03      0.00
  -26    2    4     -0.79      0.00
  -25    2    4      2.73      0.00
  -24    2    4      4.57      0.00
  -23    2    4      1.12      0.00
  -22    2    4      2.74      0.00
  -21    2    4     -0.63      0.00
  -20    2    4     -1.18      0.00
  -19    2    4     -6.40      0.00
  -18    2    4      1.57      0.00
  -17    2    4     -4.22      0.00
  -16    2    4      0.87      0.00
  -15    2    4    -12.01      0.00
  -14    2    4      8.63      0.00
  -13    2    4     -9.02      0.00
  -12    2    4      8.40      0.00
  -11    2    4    -29.62      0.00
  -10    2    4     13.60      0.00
   -9    2    4     10.00      0.00
   -8    2    4      6.40      0.00
   -7    2    4     17.87      0.00
   -6    2    4     10.22      0.00
   -5    2    4     45.15      0.00
   -4    2    4     -3.11      0.00
   -3    2    4     -1.94      0.00
   -2    2    4      5.82      0.00
   -1    2    4    -15.50      0.00
    0    2    4     -6.80      0.00
    2    2    4      0.15      0.00
    3    2    4      1.16      0.00
    4    2    4     26.00      0.00
    5    2    4    -17.93      0.00
    6    2    4     -6.35      0.00
    7    2    4    -23.45      0.00
    8    2    4     -5.90      0.00
    9    2    4      8.83      0.00
   10    2    4     -2.09      0.00
   11    2    4      0.86      0.00
   12    2    4      5.63      0.00
   13    2    4      1.71      0.00
   14    2    4      1.85      0.00
   15    2    4     -5.35      0.00
   16    2    4     -0.32      0.00
   17    2    4     -0.53      0.00
   18    2    4     -1.12      0.00
   19    2    4     -2.50      0.00
   20    2    4      1.25      0.00
   21    2    4     -6.57      0.00
   22    2    4      6.34      0.00
   23    2    4     -5.64      0.00
   24    2    4      5.34      0.00
   25    2    4     -5.13      0.00
   26    2    4      1.16      0.00
   27    2    4     -2.18      0.00
   28    2    4     -4.24      0.00
   29    2    4     -2.93      0.00
   30    2    4     -2.30      0.00
   31    2    4     -1.95      0.00
  -34    3    4     -2.74      0.00
  -33    3    4      1.51      0.00
  -32    3    4      3.34      0.00
  -31    3    4      4.61      0.00
  -30    3    4      1.30      0.00
  -29    3    4      3.46      0.00
  -28    3    4     -2.45      0.00
  -27    3    4     -3.68      0.00
  -26    3    4     -5.62      0.00
  -25    3    4      2.42      0.00
  -24    3    4     -5.21      0.00
  -23    3    4      3.46      0.00
  -22    3    4     -2.05      0.00
  -21    3    4      0.61      0.00
  -20    3    4     -1.66      0.00
  -19    3    4      1.76      0.00
  -18    3    4     -5.52      0.00
  -17    3    4      7.99      0.00
  -16    3    4     -0.77      0.00
  -15    3    4     18.62      0.00
  -14    3    4      7.47      0.00
  -13    3    4      4.96      0.00
  -12    3    4     -0.01      0.00
  -11    3    4     11.38      0.00
  -10    3    4      0.50      0.00
   -9    3    4     -7.37      0.00
   -8    3    4     -0.01      0.00
   -7    3    4      2.01      0.00
   -6    3    4     15.93      0.00
   -5    3    4     -7.07      0.00
   -4    3    4      7.05      0.00
   -3    3    4      3.95      0.00
   -2    3    4     -3.87      0.00
   -1    3    4     -5.81      0.00
    0    3    4      9.20      0.00
    1    3    4     -3.90      0.00
    2    3    4      9.62      0.00
    3    3    4     19.87      0.00
    4    3    4      6.29      0.00
    5    3    4      4.28      0.00
    6    3    4      2.64      0.00
    7    3    4     15.93      0.00
    8    3    4     -8.13      0.00
    9    3    4     -5.16      0.00
   10    3    4     -9.23      0.00
   11    3    4     -2.95      0.00
   12    3    4      2.92      0.00
   13    3    4     -7.32      0.00
   14    3    4      0.57      0.00
   15    3    4      0.61      0.00
   16    3    4     -4.31      0.00
   17    3    4      1.34      0.00
   18    3    4     -5.79      0.00
   19    3    4      0.50      0.00
   20    3    4      0.64      0.00
   21    3    4     -0.38      0.00
   22    3    4      0.58      0.00
   23    3    4     -0.16      0.00
   24    3    4     -1.57      0.00
   25    3    4      0.66      0.00
   26    3    4     -3.49      0.00
   27    3    4     -2.32      0.00
   28    3    4     -2.69      0.00
   29    3    4     -1.21      0.00
   30    3    4      1.17      0.00
  -33    4    4     -1.41      0.00
  -32    4    4     -1.23      0.00
  -31    4    4     -0.90      0.00
  -30    4    4      0.59      0.00
  -29    4    4     -3.66      0.00
  -28    4    4     -2.34      0.00
  -27    4    4     -2.92      0.00
  -26    4    4      2.09      0.00
  -25    4    4     -4.06      0.00
  -24    4    4      0.95      0.00
  -23    4    4     -0.48      0.00
  -22    4    4     -0.83      0.00
  -21    4    4      4.10      0.00
  -20    4    4      0.69      0.00
  -19    4    4      1.58      0.00
  -18    4    4      0.36      0.00
  -17    4    4     -0.23      0.00
  -16    4    4      1.20      0.00
  -15    4    4     -0.71      0.00
  -14    4    4     -2.85      0.00
  -13    4    4      8.46      0.00
  -12    4    4      4.95      0.00
  -11    4    4     -0.96      0.00
  -10    4    4     -6.16      0.00
   -9    4    4     -0.88      0.00
   -8    4    4     -4.13      0.00
   -7    4    4      3.81      0.00
   -6    4    4    -10.55      0.00
   -5    4    4      7.93      0.00
   -4    4    4     -2.98      0.00
   -3    4    4     -7.20      0.00
   -2    4    4     -9.95      0.00
   -1    4    4      3.06      0.00
    0    4    4    -10.08      0.00
    1    4    4     11.45      0.00
    2    4    4     -5.55      0.00
    3    4    4    -12.15      0.00
    4    4    4     -7.33      0.00
    5    4    4     -7.11      0.00
    6    4    4     -4.95      0.00
    7    4    4     -1.73      0.00
    8    4    4    -11.62      0.00
    9    4    4      7.40      0.00
   10    4    4     -0.91      0.00
   11    4    4     -7.72      0.00
   12    4    4     -0.84      0.00
   13    4    4     -3.01      0.00
   14    4    4      1.32      0.00
   15    4    4      2.78      0.00
   16    4    4     -1.05      0.00
   17    4    4      1.38      0.00
   18    4    4      2.44      0.00
   19    4    4     -2.23      0.00
   20    4    4      0.43      0.00
   21    4    4     -0.59      0.00
   22    4    4      0.93      0.00
   23    4    4      2.75      0.00
   24    4    4      0.53      0.00
   25    4    4     -1.58      0.00
   26    4    4     -0.24      0.00
   27    4    4     -2.86      0.00
   28    4    4      1.89      0.00
   29    4    4     -1.04      0.00
  -32    5    4      1.74      0.00
  -31    5    4      2.20      0.00
  -30    5    4     -0.75      0.00
  -29    5    4      1.69      0.00
  -28    5    4      1.11      0.00
  -27    5    4      2.00      0.00
  -26    5    4      1.11      0.00
  -25    5    4      3.20      0.00
  -24    5    4      0.87      0.00
  -23    5    4      0.09      0.00
  -22    5    4      4.37      0.00
  -21    5    4     -1.33      0.00
  -20    5    4      3.83      0.00
  -19    5    4     -1.30      0.00
  -18    5    4      3.17      0.00
  -17    5    4     -0.11      0.00
  -16    5    4     -1.55      0.00
  -15    5    4     -3.16      0.00
  -14    5    4      1.86      0.00
  -13    5    4     -4.69      0.00
  -12    5    4     -8.13      0.00
  -11    5    4     -3.50      0.00
  -10    5    4     -7.19      0.00
   -9    5    4     -3.26      0.00
   -8    5    4     -5.48      0.00
   -7    5    4     -5.26      0.00
   -6    5    4      3.40      0.00
   -5    5    4     -1.02      0.00
   -4    5    4     -6.58      0.00
   -3    5    4      2.85      0.00
   -2    5    4      1.12      0.00
   -1    5    4      4.62      0.00
    0    5    4      3.87      0.00
    1    5    4      0.25      0.00
    2    5    4     -1.24      0.00
    3    5    4      2.61      0.00
    4    5    4      6.67      0.00
    5    5    4      2.23      0.00
    6    5    4     -1.76      0.00
    7    5    4      4.69      0.00
    8    5    4      0.25      0.00
    9    5    4      0.66      0.00
   10    5    4     -3.20      0.00
   11    5    4      1.77      0.00
   12    5    4      4.20      0.00
   13    5    4      3.72      0.00
   14    5    4      0.78      0.00
   15    5    4      0.70      0.00
   16    5    4      0.26      0.00
   17    5    4      0.02      0.00
   18    5    4     -1.00      0.00
   19    5    4     -1.87      0.00
   20    5    4      4.76      0.00
   21    5    4      1.05      0.00
   22    5    4      0.79      0.00
   23    5    4      1.44      0.00
   24    5    4     -1.77      0.00
   25    5    4     -0.16      0.00
   26    5    4     -0.98      0.00
   27    5    4     -0.08      0.00
   28    5    4     -1.07      0.00
  -30    6    4      0.05      0.00
  -29    6    4     -2.27      0.00
  -28    6    4      0.75      0.00
  -27    6    4     -0.47      0.00
  -26    6    4      3.02      0.00
  -25    6    4     -3.02      0.00
  -24    6    4     -1.57      0.00
  -23    6    4      0.47      0.00
  -22    6    4     -1.96      0.00
  -21    6    4      1.24      0.00
  -20    6    4      0.12      0.00
  -19    6    4     -3.06      0.00
  -18    6    4      0.94      0.00
  -17    6    4     -4.91      0.00
  -16    6    4      1.68      0.00
  -15    6    4      0.57      0.00
  -14    6    4      1.08      0.00
  -13    6    4      0.85      0.00
  -12    6    4      6.91      0.00
  -11    6    4      4.30      0.00
  -10    6    4      6.78      0.00
   -9    6    4     -0.18      0.00
   -8    6    4      8.67      0.00
   -7    6    4      2.39      0.00
   -6    6    4      2.91      0.00
   -5    6    4      1.91      0.00
   -4    6    4      1.64      0.00
   -3    6    4      4.25      0.00
   -2    6    4      4.09      0.00
   -1    6    4     -1.57      0.00
    0    6    4      5.99      0.00
    1    6    4     -1.23      0.00
    2    6    4      0.32      0.00
    3    6    4     -0.18      0.00
    4    6    4     -7.30      0.00
    5    6    4     -1.57      0.00
    6    6    4      3.75      0.00
    7    6    4      3.05      0.00
    8    6    4     -0.77      0.00
    9    6    4     -1.59      0.00
   10    6    4      0.07      0.00
   11    6    4     -1.21      0.00
   12    6    4     -2.07      0.00
   13    6    4      0.43      0.00
   14    6    4     -1.58      0.00
   15    6    4      3.00      0.00
   16    6    4      3.23      0.00
   17    6    4      0.30      0.00
   18    6    4      3.42      0.00
   19    6    4      1.16      0.00
   20    6    4      3.32      0.00
   21    6    4     -3.29      0.00
   22    6    4      2.21      0.00
   23    6    4      0.13      0.00
   24    6    4     -0.49      0.00
   25    6    4     -1.26      0.00
   26    6    4      0.04      0.00
  -28    7    4      2.89      0.00
  -27    7    4     -0.57      0.00
  -26    7    4     -1.20      0.00
  -25    7    4      0.32      0.00
  -24    7    4     -0.58      0.00
  -23    7    4      1.19      0.00
  -22    7    4      0.88      0.00
  -21    7    4      0.63      0.00
  -20    7    4     -0.20      0.00
  -19    7    4      3.44      0.00
  -18    7    4      0.90      0.00
  -17    7    4      6.25      0.00
  -16    7    4     -0.05      0.00
  -15    7    4      1.07      0.00
  -14    7    4     -0.67      0.00
  -13    7    4      0.90      0.00
  -12    7    4      0.36      0.00
  -11    7    4      0.27      0.00
  -10    7    4     -3.15      0.00
   -9    7    4      3.13      0.00
   -8    7    4     -3.38      0.00
   -7    7    4      0.36      0.00
   -6    7    4      1.31      0.00
   -5    7    4     -2.60      0.00
   -4    7    4      0.67      0.00
   -3    7    4     -4.68      0.00
   -2    7    4     -4.41      0.00
   -1    7    4      0.96      0.00
    0    7    4     -0.31      0.00
    1    7    4     -0.31      0.00
    2    7    4      2.93      0.00
    3    7    4     -5.27      0.00
    4    7    4      4.79      0.00
    5    7    4     -0.71      0.00
    6    7    4     -1.33      0.00
    7    7    4     -4.81      0.00
    8    7    4     -2.48      0.00
    9    7    4     -1.29      0.00
   10    7    4     -0.05      0.00
   11    7    4      1.49      0.00
   12    7    4      0.76      0.00
   13    7    4      2.02      0.00
   14    7    4      0.48      0.00
   15    7    4     -2.71      0.00
   16    7    4     -1.18      0.00
   17    7    4     -2.84      0.00
   18    7    4      0.20      0.00
   19    7    4      1.43      0.00
   20    7    4     -2.51      0.00
   21    7    4     -0.97      0.00
   22    7    4     -0.85      0.00
   23    7    4     -2.90      0.00
   24    7    4      0.51      0.00
  -25    8    4     -0.02      0.00
  -24    8    4      0.30      0.00
  -23    8    4      1.37      0.00
  -22    8    4      0.68      0.00
  -21    8    4     -1.79      0.00
  -20    8    4      0.70      0.00
  -19    8    4     -0.25      0.00
  -18    8    4     -0.62      0.00
  -17    8    4     -0.64      0.00
  -16    8    4     -1.37      0.00
  -15    8    4     -2.47      0.00
  -14    8    4     -0.29      0.00
  -13    8    4      1.96      0.00
  -12    8    4      1.19      0.00
  -11    8    4      1.50      0.00
  -10    8    4     -0.78      0.00
   -9    8    4     -1.81      0.00
   -8    8    4     -1.56      0.00
   -7    8    4     -0.18      0.00
   -6    8    4     -2.28      0.00
   -5    8    4      1.97      0.00
   -4    8    4      0.06      0.00
   -3    8    4      1.05      0.00
   -2    8    4      1.64      0.00
   -1    8    4      0.07      0.00
    0    8    4     -0.89      0.00
    1    8    4      0.08      0.00
    2    8    4     -0.66      0.00
    3    8    4      4.20      0.00
    4    8    4     -0.86      0.00
    5    8    4      0.36      0.00
    6    8    4     -0.30      0.00
    7    8    4      0.82      0.00
    8    8    4      0.61      0.00
    9    8    4      0.54      0.00
   10    8    4     -3.16      0.00
   11    8    4     -0.40      0.00
   12    8    4     -5.40      0.00
   13    8    4      1.66      0.00
   14    8    4     -2.45      0.00
   15    8    4      0.99      0.00
   16    8    4      0.97      0.00
   17    8    4      0.15      0.00
   18    8    4      2.34      0.00
   19    8    4     -0.58      0.00
   20    8    4      3.34      0.00
   21    8    4     -2.89      0.00
   22    8    4      2.61      0.00
  -22    9    4      0.14      0.00
  -21    9    4      2.00      0.00
  -20    9    4     -0.05      0.00
  -19    9    4      2.44      0.00
  -18    9    4      1.83      0.00
  -17    9    4      1.65      0.00
  -16    9    4     -0.51      0.00
  -15    9    4     -2.08      0.00
  -14    9    4      1.28      0.00
  -13    9    4     -2.12      0.00
  -12    9    4     -2.22      0.00
  -11    9    4      0.15      0.00
  -10    9    4      0.48      0.00
   -9    9    4     -0.32      0.00
   -8    9    4     -1.96      0.00
   -7    9    4     -8.21      0.00
   -6    9    4      0.72      0.00
   -5    9    4     -4.08      0.00
   -4    9    4     -1.22      0.00
   -3    9    4      2.04      0.00
   -2    9    4      3.51      0.00
   -1    9    4      3.80      0.00
    0    9    4      5.94      0.00
    1    9    4      5.50      0.00
    2    9    4      3.09      0.00
    3    9    4      0.90      0.00
    4    9    4     -0.09      0.00
    5    9    4     -0.74      0.00
    6    9    4     -1.66      0.00
    7    9    4     -1.74      0.00
    8    9    4     -2.37      0.00
    9    9    4      0.80      0.00
   10    9    4     -1.69      0.00
   11    9    4      4.01      0.00
   12    9    4      0.40      0.00
   13    9    4      3.26      0.00
   14    9    4      0.50      0.00
   15    9    4      2.99      0.00
   16    9    4      0.25      0.00
   17    9    4      0.23      0.00
   18    9    4     -0.39      0.00
   19    9    4     -2.95      0.00
  -16   10    4      2.61      0.00
  -15   10    4     -3.43      0.00
  -14   10    4      0.17      0.00
  -13   10    4     -3.56      0.00
  -12   10    4     -1.21      0.00
  -11   10    4      1.13      0.00
  -10   10    4      0.27      0.00
   -9   10    4     -0.66      0.00
   -8   10    4      2.23      0.00
   -7   10    4      4.44      0.00
   -6   10    4      3.31      0.00
   -5   10    4     -0.95      0.00
   -4   10    4      0.64      0.00
   -3   10    4      2.78      0.00
   -2   10    4     -2.38      0.00
   -1   10    4     -3.83      0.00
    0   10    4      4.70      0.00
    1   10    4     -2.50      0.00
    2   10    4     -0.22      0.00
    3   10    4      1.94      0.00
    4   10    4     -2.36      0.00
    5   10    4     -2.80      0.00
    6   10    4      2.15      0.00
    7   10    4     -6.43      0.00
    8   10    4      1.68      0.00
    9   10    4     -6.67      0.00
   10   10    4     -0.95      0.00
   11   10    4     -3.80      0.00
   12   10    4     -1.07      0.00
   13   10    4     -1.29      0.00
   14   10    4     -0.01      0.00
  -10   11    4     -2.58      0.00
   -9   11    4      2.41      0.00
   -8   11    4      0.34      0.00
   -7   11    4     -0.47      0.00
   -6   11    4     -1.53      0.00
   -5   11    4     -5.41      0.00
   -4   11    4      3.51      0.00
   -3   11    4     -6.52      0.00
   -2   11    4     -4.16      0.00
   -1   11    4      6.09      0.00
    0   11    4     -1.44      0.00
    1   11    4      0.84      0.00
    2   11    4      0.57      0.00
    3   11    4      0.45      0.00
    4   11    4      1.70      0.00
    5   11    4      0.10      0.00
  -33    0    5     -2.31      0.00
  -31    0    5      1.75      0.00
  -29    0    5      0.35      0.00
  -27    0    5     -2.51      0.00
  -25    0    5     -2.84      0.00
  -23    0    5      9.00      0.00
  -21    0    5     13.24      0.00
  -19    0    5      7.49      0.00
  -17    0    5     17.03      0.00
  -15    0    5     21.92      0.00
  -13    0    5     36.10      0.00
  -11    0    5     -9.84      0.00
   -9    0    5     27.77      0.00
   -7    0    5    -17.70      0.00
   -5    0    5    -36.92      0.00
   -3    0    5     13.88      0.00
   -1    0    5     44.24      0.00
    1    0    5    -20.99      0.00
    3    0    5    -22.72      0.00
    5    0    5     10.52      0.00
    7    0    5     -5.54      0.00
    9    0    5     19.95      0.00
   11    0    5      6.44      0.00
   13    0    5      9.20      0.00
   15    0    5      1.18      0.00
   17    0    5     10.23      0.00
   19    0    5     14.48      0.00
   21    0    5     12.55      0.00
   23    0    5      6.19      0.00
   25    0    5     -3.96      0.00
   27    0    5     -1.36      0.00
   29    0    5     -0.24      0.00
   31    0    5     -0.23      0.00
  -35    1    5     -2.39      0.00
  -34    1    5     -0.15      0.00
  -33    1    5      1.53      0.00
  -32    1    5      2.76      0.00
  -31    1    5      2.47      0.00
  -30    1    5      4.02      0.00
  -29    1    5      3.14      0.00
  -28    1    5      7.49      0.00
  -27    1    5     -2.97      0.00
  -26    1    5      5.83      0.00
  -25    1    5      1.01      0.00
  -24    1    5      4.65      0.00
  -23    1    5      0.98      0.00
  -22    1    5      6.39      0.00
  -21    1    5     -7.54      0.00
  -20    1    5     13.34      0.00
  -19    1    5    -14.78      0.00
  -18    1    5     10.38      0.00
  -17    1    5    -22.44      0.00
  -16    1    5     -9.45      0.00
  -15    1    5     -4.00      0.00
  -14    1    5     -3.04      0.00
  -13    1    5     -1.05      0.00
  -12    1    5      5.03      0.00
  -11    1    5      9.40      0.00
  -10    1    5     25.70      0.00
   -9    1    5    -19.18      0.00
   -8    1    5    -28.69      0.00
   -7    1    5     49.98      0.00
   -6    1    5     -0.65      0.00
   -5    1    5     76.94      0.00
   -4    1    5     69.21      0.00
   -3    1    5     82.66      0.00
   -2    1    5     35.72      0.00
   -1    1    5     -1.27      0.00
    0    1    5    -19.69      0.00
    1    1    5    -51.09      0.00
    2    1    5      4.53      0.00
    3    1    5     11.03      0.00
    4    1    5      6.82      0.00
    5    1    5      9.70      0.00
    6    1    5     -1.71      0.00
    7    1    5     -6.70      0.00
    8    1    5      2.70      0.00
    9    1    5    -15.69      0.00
   10    1    5     -8.65      0.00
   11    1    5     11.14      0.00
   12    1    5      4.94      0.00
   13    1    5     -0.52      0.00
   14    1    5      5.62      0.00
   15    1    5     -6.38      0.00
   16    1    5      6.02      0.00
   17    1    5     -8.94      0.00
   18    1    5      1.23      0.00
   19    1    5     -4.03      0.00
   20    1    5     -1.30      0.00
   21    1    5     -2.30      0.00
   22    1    5     -0.72      0.00
   23    1    5     -1.36      0.00
   24    1    5     -1.75      0.00
   25    1    5      3.58      0.00
   26    1    5     -2.72      0.00
   27    1    5      3.71      0.00
   28    1    5     -2.82      0.00
   29    1    5      3.02      0.00
   30    1    5     -0.85      0.00
   31    1    5     -1.31      0.00
  -35    2    5      3.84      0.00
  -34    2    5      0.96      0.00
  -33    2    5      2.22      0.00
  -32    2    5     -5.24      0.00
  -31    2    5     -0.55      0.00
  -30    2    5      0.17      0.00
  -29    2    5      2.67      0.00
  -28    2    5     -3.77      0.00
  -27    2    5      5.80      0.00
  -26    2    5     -4.62      0.00
  -25    2    5      0.00      0.00
  -24    2    5     -6.80      0.00
  -23    2    5     -0.23      0.00
  -22    2    5     -2.32      0.00
  -21    2    5      2.12      0.00
  -20    2    5      0.46      0.00
  -19    2    5      1.22      0.00
  -18    2    5     -2.59      0.00
  -17    2    5      0.42      0.00
  -16    2    5      1.18      0.00
  -15    2    5      2.54      0.00
  -14    2    5      1.01      0.00
  -13    2    5      6.65      0.00
  -12    2    5     33.10      0.00
  -11    2    5    -11.54      0.00
  -10    2    5     15.64      0.00
   -9    2    5     -8.00      0.00
   -8    2    5     12.69      0.00
   -7    2    5     -5.13      0.00
   -6    2    5    -45.42      0.00
   -5    2    5     -9.40      0.00
   -4    2    5      4.03      0.00
   -3    2    5    -42.34      0.00
   -2    2    5     25.26      0.00
   -1    2    5      2.00      0.00
    0    2    5    -26.09      0.00
    1    2    5     25.73      0.00
    2    2    5    -32.98      0.00
    3    2    5    -16.18      0.00
    4    2    5     -4.68      0.00
    5    2    5     -5.73      0.00
    6    2    5     21.36      0.00
    7    2    5      1.26      0.00
    8    2    5      3.01      0.00
    9    2    5     11.58      0.00
   10    2    5     -0.86      0.00
   11    2    5     -1.40      0.00
   12    2    5     -9.10      0.00
   13    2    5     -3.43      0.00
   14    2    5      2.02      0.00
   15    2    5     -2.82      0.00
   16    2    5     -4.66      0.00
   17    2    5      1.43      0.00
   18    2    5     -3.01      0.00
   19    2    5      1.19      0.00
   20    2    5      1.05      0.00
   21    2    5     -2.23      0.00
   22    2    5      5.26      0.00
   23    2    5     -4.63      0.00
   24    2    5      6.89      0.00
   25    2    5     -4.14      0.00
   26    2    5      3.84      0.00
   27    2    5      1.57      0.00
   28    2    5      3.88      0.00
   29    2    5      0.22      0.00
   30    2    5      1.73      0.00
  -34    3    5      1.62      0.00
  -33    3    5     -2.09      0.00
  -32    3    5     -2.57      0.00
  -31    3    5     -2.72      0.00
  -30    3    5     -4.55      0.00
  -29    3    5     -1.97      0.00
  -28    3    5      3.01      0.00
  -27    3    5      0.82      0.00
  -26    3    5     -1.78      0.00
  -25    3    5      3.11      0.00
  -24    3    5     -0.85      0.00
  -23    3    5      2.83      0.00
  -22    3    5     -2.54      0.00
  -21    3    5      0.71      0.00
  -20    3    5      0.35      0.00
  -19    3    5      5.32      0.00
  -18    3    5     -1.31      0.00
  -17    3    5      5.30      0.00
  -16    3    5    -14.15      0.00
  -15    3    5     -4.01      0.00
  -14    3    5     -8.85      0.00
  -13    3    5     -3.13      0.00
  -12    3    5    -17.74      0.00
  -11    3    5      5.36      0.00
  -10    3    5     -2.55      0.00
   -9    3    5     12.42      0.00
   -8    3    5    -14.84      0.00
   -7    3    5    -11.29      0.00
   -6    3    5      3.15      0.00
   -5    3    5     -0.92      0.00
   -4    3    5    -10.84      0.00
   -3    3    5     12.70      0.00
   -2    3    5      7.52      0.00
   -1    3    5      0.35      0.00
    0    3    5      3.98      0.00
    1    3    5     -9.78      0.00
    2    3    5     -3.66      0.00
    3    3    5     -5.58      0.00
    4    3    5      0.61      0.00
    5    3    5     -8.09      0.00
    6    3    5    -21.11      0.00
    7    3    5      2.49      0.00
    8    3    5     -5.49      0.00
    9    3    5      6.79      0.00
   10    3    5     -1.04      0.00
   11    3    5      1.96      0.00
   12    3    5      6.98      0.00
   13    3    5     -2.46      0.00
   14    3    5     -0.67      0.00
   15    3    5     -2.10      0.00
   16    3    5      1.69      0.00
   17    3    5      4.31      0.00
   18    3    5     -0.11      0.00
   19    3    5      0.31      0.00
   20    3    5      1.37      0.00
   21    3    5     -0.49      0.00
   22    3    5     -1.49      0.00
   23    3    5      0.68      0.00
   24    3    5     -3.93      0.00
   25    3    5      2.98      0.00
   26    3    5     -1.27      0.00
   27    3    5      2.09      0.00
   28    3    5     -2.04      0.00
   29    3    5     -0.64      0.00
   30    3    5      1.76      0.00
  -33    4    5      0.40      0.00
  -32    4    5     -0.38      0.00
  -31    4    5      1.11      0.00
  -30    4    5      2.18      0.00
  -29    4    5      3.91      0.00
  -28    4    5      0.92      0.00
  -27    4    5     -0.67      0.00
  -26    4    5      3.80      0.00
  -25    4    5     -0.11      0.00
  -24    4    5      3.29      0.00
  -23    4    5      0.01      0.00
  -22    4    5      0.42      0.00
  -21    4    5      0.53      0.00
  -20    4    5     -1.94      0.00
  -19    4    5     -0.26      0.00
  -18    4    5     -2.28      0.00
  -17    4    5     -2.17      0.00
  -16    4    5      3.74      0.00
  -15    4    5      0.92      0.00
  -14    4    5     -2.23      0.00
  -13    4    5     -4.92      0.00
  -12    4    5      1.99      0.00
  -11    4    5     -0.54      0.00
  -10    4    5      3.48      0.00
   -9    4    5     -8.59      0.00
   -8    4    5      1.97      0.00
   -7    4    5      3.83      0.00
   -6    4    5     -9.38      0.00
   -5    4    5     -4.17      0.00
   -4    4    5      4.68      0.00
   -3    4    5      5.58      0.00
   -2    4    5     -6.98      0.00
   -1    4    5      3.44      0.00
    0    4    5    -13.31      0.00
    1    4    5      6.46      0.00
    2    4    5      1.35      0.00
    3    4    5      3.00      0.00
    4    4    5      4.25      0.00
    5    4    5      2.52      0.00
    6    4    5      8.59      0.00
    7    4    5     10.65      0.00
    8    4    5     -4.80      0.00
    9    4    5      3.62      0.00
   10    4    5      4.01      0.00
   11    4    5     -0.73      0.00
   12    4    5      4.02      0.00
   13    4    5     -0.64      0.00
   14    4    5      1.09      0.00
   15    4    5      5.25      0.00
   16    4    5     -2.75      0.00
   17    4    5     -1.14      0.00
   18    4    5      0.92      0.00
   19    4    5     -2.35      0.00
   20    4    5      1.17      0.00
   21    4    5     -3.28      0.00
   22    4    5     -1.92      0.00
   23    4    5      0.09      0.00
   24    4    5      1.01      0.00
   25    4    5      1.38      0.00
   27    4    5      0.81      0.00
   28    4    5      2.92      0.00
   29    4    5     -1.15      0.00
  -32    5    5     -1.78      0.00
  -31    5    5      0.66      0.00
  -30    5    5      0.89      0.00
  -29    5    5     -0.79      0.00
  -28    5    5     -0.62      0.00
  -27    5    5     -0.46      0.00
  -26    5    5     -3.08      0.00
  -25    5    5      1.88      0.00
  -24    5    5      0.56      0.00
  -23    5    5     -0.45      0.00
  -22    5    5      0.33      0.00
  -21    5    5     -5.09      0.00
  -20    5    5      0.72      0.00
  -19    5    5     -3.93      0.00
  -18    5    5      0.43      0.00
  -17    5    5     -0.51      0.00
  -16    5    5      0.19      0.00
  -15    5    5     -4.20      0.00
  -14    5    5      1.59      0.00
  -13    5    5      2.74      0.00
  -12    5    5      4.87      0.00
  -11    5    5      3.64      0.00
  -10    5    5      3.45      0.00
   -9    5    5      8.92      0.00
   -8    5    5      4.95      0.00
   -7    5    5     -0.79      0.00
   -6    5    5      5.81      0.00
   -5    5    5      6.29      0.00
   -4    5    5      6.58      0.00
   -3    5    5     -4.95      0.00
   -2    5    5      0.99      0.00
   -1    5    5      1.99      0.00
    0    5    5      1.68      0.00
    1    5    5      5.62      0.00
    2    5    5      4.36      0.00
    3    5    5     -3.78      0.00
    4    5    5      3.79      0.00
    5    5    5     -1.93      0.00
    6    5    5     -7.89      0.00
    7    5    5     -1.09      0.00
    8    5    5      0.18      0.00
    9    5    5      4.72      0.00
   10    5    5      1.48      0.00
   11    5    5     -2.70      0.00
   12    5    5     -2.94      0.00
   13    5    5     -1.79      0.00
   14    5    5     -4.04      0.00
   15    5    5     -2.13      0.00
   16    5    5     -1.03      0.00
   17    5    5      2.70      0.00
   18    5    5      3.15      0.00
   19    5    5     -1.70      0.00
   20    5    5     -0.85      0.00
   21    5    5     -1.10      0.00
   22    5    5     -0.70      0.00
   23    5    5     -0.72      0.00
   24    5    5      1.24      0.00
   25    5    5     -0.99      0.00
   26    5    5      1.58      0.00
  -30    6    5      1.37      0.00
  -29    6    5      1.33      0.00
  -28    6    5     -0.30      0.00
  -27    6    5     -3.12      0.00
  -26    6    5      1.19      0.00
  -25    6    5     -0.59      0.00
  -24    6    5      0.06      0.00
  -23    6    5     -0.72      0.00
  -22    6    5     -1.61      0.00
  -21    6    5      1.59      0.00
  -20    6    5     -0.83      0.00
  -19    6    5      1.73      0.00
  -18    6    5      1.85      0.00
  -17    6    5      0.97      0.00
  -16    6    5      2.99      0.00
  -15    6    5      2.29      0.00
  -14    6    5      3.63      0.00
  -13    6    5      0.44      0.00
  -12    6    5     -3.73      0.00
  -11    6    5      0.57      0.00
  -10    6    5      0.13      0.00
   -9    6    5     -5.60      0.00
   -8    6    5     -0.25      0.00
   -7    6    5     -3.64      0.00
   -6    6    5      0.73      0.00
   -5    6    5     -0.77      0.00
   -4    6    5     -5.09      0.00
   -3    6    5      1.41      0.00
   -2    6    5      3.04      0.00
   -1    6    5     -7.01      0.00
    0    6    5      0.74      0.00
    1    6    5     -7.43      0.00
    2    6    5     -1.88      0.00
    3    6    5      2.12      0.00
    4    6    5     -0.08      0.00
    5    6    5     -2.87      0.00
    6    6    5      0.63      0.00
    7    6    5      1.55      0.00
    8    6    5      2.32      0.00
    9    6    5     -3.09      0.00
   10    6    5      0.57      0.00
   11    6    5     -1.26      0.00
   12    6    5     -0.13      0.00
   13    6    5      1.62      0.00
   14    6    5     -0.63      0.00
   15    6    5      0.49      0.00
   16    6    5     -0.34      0.00
   17    6    5     -2.41      0.00
   18    6    5     -3.10      0.00
   19    6    5     -5.27      0.00
   20    6    5      4.19      0.00
   21    6    5     -1.61      0.00
   22    6    5      1.27      0.00
   23    6    5      1.94      0.00
   24    6    5      0.75      0.00
   25    6    5      0.22      0.00
   26    6    5      0.26      0.00
  -28    7    5     -0.24      0.00
  -27    7    5      1.31      0.00
  -26    7    5      0.99      0.00
  -25    7    5      0.91      0.00
  -24    7    5      0.78      0.00
  -23    7    5     -0.70      0.00
  -22    7    5      1.63      0.00
  -21    7    5      0.88      0.00
  -20    7    5     -0.15      0.00
  -19    7    5     -1.04      0.00
  -18    7    5     -4.89      0.00
  -17    7    5     -0.94      0.00
  -16    7    5     -3.35      0.00
  -15    7    5      0.34      0.00
  -14    7    5     -3.47      0.00
  -13    7    5     -1.63      0.00
  -12    7    5     -2.07      0.00
  -11    7    5      1.62      0.00
  -10    7    5     -4.62      0.00
   -9    7    5      3.92      0.00
   -8    7    5     -5.25      0.00
   -7    7    5      1.26      0.00
   -6    7    5     -2.78      0.00
   -5    7    5     -0.29      0.00
   -4    7    5      2.83      0.00
   -3    7    5      1.30      0.00
   -2    7    5     -3.20      0.00
   -1    7    5      0.31      0.00
    0    7    5     -3.18      0.00
    1    7    5      2.47      0.00
    2    7    5      0.82      0.00
    3    7    5     -3.72      0.00
    4    7    5     -0.90      0.00
    5    7    5     -1.93      0.00
    6    7    5      3.26      0.00
    7    7    5      1.07      0.00
    8    7    5      0.87      0.00
    9    7    5      1.02      0.00
   10    7    5      1.49      0.00
   11    7    5     -1.26      0.00
   12    7    5      0.39      0.00
   13    7    5     -1.50      0.00
   14    7    5      1.28      0.00
   15    7    5      0.00      0.00
   16    7    5      5.14      0.00
   17    7    5     -2.37      0.00
   18    7    5      0.08      0.00
   19    7    5      1.75      0.00
   20    7    5     -1.09      0.00
   21    7    5      2.27      0.00
   22    7    5      1.36      0.00
   23    7    5      0.54      0.00
   24    7    5      0.08      0.00
  -26    8    5     -2.91      0.00
  -25    8    5     -0.48      0.00
  -24    8    5     -3.64      0.00
  -23    8    5     -0.61      0.00
  -22    8    5      1.95      0.00
  -21    8    5     -1.81      0.00
  -20    8    5      0.24      0.00
  -19    8    5     -1.33      0.00
  -18    8    5      1.24      0.00
  -17    8    5     -0.11      0.00
  -16    8    5      4.81      0.00
  -15    8    5     -0.20      0.00
  -14    8    5     -0.03      0.00
  -13    8    5     -0.37      0.00
  -12    8    5     -2.37      0.00
  -11    8    5     -0.13      0.00
  -10    8    5      0.17      0.00
   -9    8    5     -1.52      0.00
   -8    8    5      1.94      0.00
   -7    8    5      0.83      0.00
   -6    8    5      1.11      0.00
   -5    8    5     -1.51      0.00
   -4    8    5     -0.81      0.00
   -3    8    5     -1.94      0.00
   -2    8    5     -0.76      0.00
   -1    8    5      1.86      0.00
    0    8    5      0.11      0.00
    1    8    5     -0.74      0.00
    2    8    5     -2.31      0.00
    3    8    5      0.29      0.00
    4    8    5     -0.38      0.00
    5    8    5      2.78      0.00
    6    8    5     -0.66      0.00
    7    8    5      2.95      0.00
    8    8    5     -2.15      0.00
    9    8    5      2.63      0.00
   10    8    5     -2.92      0.00
   11    8    5      5.43      0.00
   12    8    5     -1.19      0.00
   13    8    5      6.27      0.00
   14    8    5      3.46      0.00
   15    8    5      3.70      0.00
   16    8    5      1.38      0.00
   17    8    5      0.59      0.00
   18    8    5      0.70      0.00
   19    8    5     -1.69      0.00
   20    8    5      2.15      0.00
   21    8    5     -2.28      0.00
  -22    9    5     -1.50      0.00
  -21    9    5      0.94      0.00
  -20    9    5     -2.75      0.00
  -19    9    5     -0.28      0.00
  -18    9    5     -3.45      0.00
  -17    9    5      1.73      0.00
  -16    9    5     -0.56      0.00
  -15    9    5     -1.14      0.00
  -14    9    5      1.96      0.00
  -13    9    5      1.78      0.00
  -12    9    5      1.33      0.00
  -11    9    5     -0.49      0.00
  -10    9    5     -0.84      0.00
   -9    9    5      2.70      0.00
   -8    9    5      4.03      0.00
   -7    9    5      1.96      0.00
   -6    9    5      3.42      0.00
   -5    9    5      4.30      0.00
   -4    9    5      4.93      0.00
   -3    9    5      2.29      0.00
   -2    9    5      3.74      0.00
   -1    9    5     -2.13      0.00
    0    9    5     -3.01      0.00
    1    9    5     -1.69      0.00
    2    9    5     -0.78      0.00
    3    9    5     -0.57      0.00
    4    9    5      1.41      0.00
    5    9    5     -0.72      0.00
    6    9    5      2.42      0.00
    7    9    5      0.72      0.00
    8    9    5      2.41      0.00
    9    9    5      4.50      0.00
   10    9    5     -0.57      0.00
   11    9    5      0.60      0.00
   12    9    5     -3.37      0.00
   13    9    5      0.32      0.00
   14    9    5     -3.81      0.00
   15    9    5      0.31      0.00
   16    9    5     -0.04      0.00
   17    9    5     -1.98      0.00
   18    9    5      1.37      0.00
  -17   10    5     -0.59      0.00
  -16   10    5      1.67      0.00
  -15   10    5     -0.99      0.00
  -14   10    5      3.68      0.00
  -13   10    5     -1.42      0.00
  -12   10    5     -0.32      0.00
  -11   10    5     -0.77      0.00
  -10   10    5      1.20      0.00
   -9   10    5     -1.76      0.00
   -8   10    5     -2.13      0.00
   -7   10    5     -4.08      0.00
   -6   10    5      1.70      0.00
   -5   10    5     -2.22      0.00
   -4   10    5     -4.67      0.00
   -3   10    5     -0.79      0.00
   -2   10    5     -1.70      0.00
   -1   10    5     -6.77      0.00
    0   10    5      1.51      0.00
    1   10    5     -2.02      0.00
    2   10    5     -0.60      0.00
    3   10    5      1.29      0.00
    4   10    5     -0.27      0.00
    5   10    5     -1.27      0.00
    6   10    5      1.10      0.00
    7   10    5     -1.99      0.00
    8   10    5      3.35      0.00
    9   10    5     -2.39      0.00
   10   10    5      3.32      0.00
   11   10    5     -1.09      0.00
   12   10    5      2.18      0.00
   13   10    5     -1.49      0.00
  -10   11    5     -5.97      0.00
   -9   11    5     -1.35      0.00
   -8   11    5     -2.48      0.00
   -7   11    5      2.16      0.00
   -6   11    5      3.04      0.00
   -5   11    5     -3.34      0.00
   -4   11    5      6.85      0.00
   -3   11    5      1.92      0.00
   -2   11    5      0.16      0.00
   -1   11    5     -0.56      0.00
    0   11    5      1.57      0.00
    1   11    5      3.26      0.00
    2   11    5     -2.07      0.00
    3   11    5      4.31      0.00
    4   11    5      0.68      0.00
  -36    0    6      5.35      0.00
  -32    0    6      0.14      0.00
  -30    0    6      3.84      0.00
  -28    0    6      4.81      0.00
  -26    0    6     11.36      0.00
  -24    0    6      2.83      0.00
  -22    0    6      3.14      0.00
  -20    0    6      2.50      0.00
  -18    0    6      4.94      0.00
  -16    0    6     -3.13      0.00
  -14    0    6    -37.64      0.00
  -12    0    6    -20.03      0.00
  -10    0    6    -35.43      0.00
   -8    0    6      6.71      0.00
   -6    0    6    -22.83      0.00
   -4    0    6      5.69      0.00
   -2    0    6     23.38      0.00
    0    0    6     61.35      0.00
    2    0    6      5.64      0.00
    4    0    6      6.97      0.00
    6    0    6     28.65      0.00
    8    0    6      1.30      0.00
   10    0    6     -1.56      0.00
   12    0    6     -6.34      0.00
   14    0    6     10.71      0.00
   16    0    6      2.45      0.00
   18    0    6     -6.41      0.00
   20    0    6    -13.31      0.00
   22    0    6    -13.85      0.00
   24    0    6     -2.73      0.00
   26    0    6      0.06      0.00
   28    0    6      0.03      0.00
   30    0    6     -1.38      0.00
  -36    1    6     -0.41      0.00
  -35    1    6      2.44      0.00
  -34    1    6     -0.23      0.00
  -33    1    6      0.54      0.00
  -32    1    6     -2.79      0.00
  -31    1    6     -0.35      0.00
  -30    1    6     -6.03      0.00
  -29    1    6     -4.32      0.00
  -28    1    6      2.04      0.00
  -27    1    6     -3.40      0.00
  -26    1    6     -0.85      0.00
  -25    1    6     -4.25      0.00
  -24    1    6     -3.53      0.00
  -23    1    6     -3.00      0.00
  -22    1    6     -5.39      0.00
  -21    1    6    -11.81      0.00
  -20    1    6      3.56      0.00
  -19    1    6    -15.96      0.00
  -18    1    6     13.63      0.00
  -17    1    6     -4.70      0.00
  -16    1    6     10.72      0.00
  -15    1    6     -3.68      0.00
  -14    1    6     12.52      0.00
  -13    1    6    -10.19      0.00
  -12    1    6      0.88      0.00
  -11    1    6    -28.30      0.00
  -10    1    6     29.03      0.00
   -9    1    6     14.75      0.00
   -8    1    6     -3.51      0.00
   -7    1    6      5.65      0.00
   -6    1    6     -7.24      0.00
   -5    1    6    -23.02      0.00
   -4    1    6    -94.49      0.00
   -3    1    6    -22.33      0.00
   -2    1    6    -65.50      0.00
   -1    1    6     21.76      0.00
    0    1    6     12.01      0.00
    1    1    6    -12.98      0.00
    2    1    6     16.12      0.00
    3    1    6     -5.43      0.00
    4    1    6    -13.96      0.00
    5    1    6     -4.38      0.00
    6    1    6     -9.02      0.00
    7    1    6     -4.60      0.00
    8    1    6     11.27      0.00
    9    1    6      9.04      0.00
   10    1    6     -7.23      0.00
   11    1    6      0.96      0.00
   12    1    6     -5.48      0.00
   13    1    6     -5.02      0.00
   14    1    6     -5.57      0.00
   15    1    6    -11.11      0.00
   16    1    6      5.83      0.00
   17    1    6     -6.98      0.00
   18    1    6      4.18      0.00
   19    1    6     -5.29      0.00
   20    1    6      3.85      0.00
   21    1    6     -4.10      0.00
   22    1    6      6.74      0.00
   23    1    6     -2.30      0.00
   24    1    6      2.46      0.00
   25    1    6     -0.39      0.00
   26    1    6     -1.29      0.00
   27    1    6      1.45      0.00
   28    1    6     -3.42      0.00
   29    1    6     -0.59      0.00
   30    1    6     -0.27      0.00
  -35    2    6     -5.04      0.00
  -34    2    6     -3.84      0.00
  -33    2    6      1.23      0.00
  -32    2    6      1.36      0.00
  -31    2    6      0.55      0.00
  -30    2    6     -0.15      0.00
  -29    2    6      0.75      0.00
  -28    2    6     -7.27      0.00
  -27    2    6      0.21      0.00
  -26    2    6     -4.47      0.00
  -25    2    6      6.43      0.00
  -24    2    6     -3.85      0.00
  -23    2    6      3.24      0.00
  -22    2    6     -2.42      0.00
  -21    2    6      0.90      0.00
  -20    2    6     -4.02      0.00
  -19    2    6      5.06      0.00
  -18    2    6     -2.19      0.00
  -17    2    6     12.33      0.00
  -16    2    6     -5.38      0.00
  -15    2    6     16.64      0.00
  -14    2    6    -18.93      0.00
  -13    2    6     -7.83      0.00
  -12    2    6     -4.79      0.00
  -11    2    6    -13.02      0.00
  -10    2    6     -0.72      0.00
   -9    2    6    -24.27      0.00
   -8    2    6     -5.12      0.00
   -7    2    6     38.65      0.00
   -6    2    6    -10.32      0.00
   -5    2    6      3.86      0.00
   -4    2    6     47.85      0.00
   -3    2    6    -13.01      0.00
   -2    2    6     28.70      0.00
   -1    2    6     -6.86      0.00
    0    2    6    -16.72      0.00
    1    2    6     27.77      0.00
    2    2    6     -2.80      0.00
    3    2    6     18.06      0.00
    4    2    6      7.23      0.00
    5    2    6     -5.04      0.00
    6    2    6     15.11      0.00
    7    2    6    -12.75      0.00
    8    2    6     -7.91      0.00
    9    2    6     -7.22      0.00
   10    2    6     -5.70      0.00
   11    2    6      9.06      0.00
   12    2    6      1.14      0.00
   13    2    6     -1.16      0.00
   14    2    6      6.37      0.00
   15    2    6      5.09      0.00
   16    2    6     -0.87      0.00
   17    2    6      5.83      0.00
   18    2    6     -2.43      0.00
   19    2    6      7.34      0.00
   20    2    6     -2.36      0.00
   21    2    6      0.59      0.00
   22    2    6     -1.18      0.00
   23    2    6     -4.25      0.00
   24    2    6      0.90      0.00
   25    2    6     -2.84      0.00
   26    2    6     -3.02      0.00
   27    2    6     -3.22      0.00
   28    2    6      0.26      0.00
   29    2    6     -1.45      0.00
   30    2    6      0.92      0.00
  -35    3    6     -2.80      0.00
  -34    3    6      0.52      0.00
  -33    3    6      0.79      0.00
  -32    3    6      2.69      0.00
  -31    3    6      1.15      0.00
  -30    3    6      1.72      0.00
  -29    3    6     -3.15      0.00
  -28    3    6      1.54      0.00
  -27    3    6      1.19      0.00
  -26    3    6      1.44      0.00
  -25    3    6     -1.92      0.00
  -24    3    6      0.71      0.00
  -23    3    6      2.01      0.00
  -22    3    6      2.36      0.00
  -21    3    6      0.75      0.00
  -20    3    6     -0.63      0.00
  -19    3    6     -2.11      0.00
  -18    3    6     -2.48      0.00
  -17    3    6      1.38      0.00
  -16    3    6      1.31      0.00
  -15    3    6      2.45      0.00
  -14    3    6      8.69      0.00
  -13    3    6     11.09      0.00
  -12    3    6      3.60      0.00
  -11    3    6      1.94      0.00
  -10    3    6    -13.61      0.00
   -9    3    6     21.62      0.00
   -8    3    6      0.38      0.00
   -7    3    6      6.65      0.00
   -6    3    6     -2.30      0.00
   -5    3    6     17.83      0.00
   -4    3    6    -13.89      0.00
   -3    3    6    -10.49      0.00
   -2    3    6    -14.31      0.00
   -1    3    6      7.04      0.00
    0    3    6     -5.21      0.00
    1    3    6      0.73      0.00
    2    3    6     -3.52      0.00
    3    3    6     -9.28      0.00
    4    3    6      8.75      0.00
    5    3    6      9.51      0.00
    6    3    6     -3.12      0.00
    7    3    6     12.79      0.00
    8    3    6     -3.96      0.00
    9    3    6     10.81      0.00
   10    3    6     -4.75      0.00
   11    3    6     -3.37      0.00
   12    3    6      0.40      0.00
   13    3    6      1.09      0.00
   14    3    6      6.18      0.00
   15    3    6     -3.50      0.00
   16    3    6      0.98      0.00
   17    3    6     -1.06      0.00
   18    3    6      1.12      0.00
   19    3    6     -4.26      0.00
   20    3    6      1.77      0.00
   21    3    6     -0.97      0.00
   22    3    6      2.89      0.00
   23    3    6      3.03      0.00
   24    3    6     -1.74      0.00
   25    3    6      3.70      0.00
   26    3    6     -1.20      0.00
   27    3    6      4.69      0.00
   28    3    6      0.90      0.00
   29    3    6      0.26      0.00
  -34    4    6      1.11      0.00
  -33    4    6     -0.50      0.00
  -32    4    6     -1.40      0.00
  -31    4    6     -0.66      0.00
  -30    4    6     -2.83      0.00
  -29    4    6      2.29      0.00
  -28    4    6      1.57      0.00
  -27    4    6     -0.01      0.00
  -26    4    6     -1.17      0.00
  -25    4    6     -2.89      0.00
  -24    4    6     -0.56      0.00
  -23    4    6     -2.70      0.00
  -22    4    6     -0.60      0.00
  -21    4    6      0.97      0.00
  -20    4    6     -1.67      0.00
  -19    4    6      2.91      0.00
  -18    4    6     -0.95      0.00
  -17    4    6     -1.88      0.00
  -16    4    6      1.08      0.00
  -15    4    6     -4.09      0.00
  -14    4    6      3.29      0.00
  -13    4    6     -5.97      0.00
  -12    4    6     -2.27      0.00
  -11    4    6     -4.83      0.00
  -10    4    6     10.92      0.00
   -9    4    6     -9.31      0.00
   -8    4    6      4.96      0.00
   -7    4    6     -0.59      0.00
   -6    4    6     12.08      0.00
   -5    4    6    -10.61      0.00
   -4    4    6     -1.69      0.00
   -3    4    6      7.28      0.00
   -2    4    6      4.97      0.00
   -1    4    6      6.62      0.00
    0    4    6     -1.51      0.00
    1    4    6      2.25      0.00
    2    4    6      3.64      0.00
    3    4    6      4.09      0.00
    4    4    6      2.33      0.00
    5    4    6     -3.53      0.00
    6    4    6     -2.56      0.00
    7    4    6      1.28      0.00
    8    4    6     -5.82      0.00
    9    4    6     -3.64      0.00
   10    4    6      1.33      0.00
   11    4    6     -0.45      0.00
   12    4    6      4.32      0.00
   13    4    6     -1.98      0.00
   14    4    6     -5.06      0.00
   15    4    6      3.65      0.00
   16    4    6     -3.49      0.00
   17    4    6      1.61      0.00
   18    4    6      0.33      0.00
   19    4    6     -0.41      0.00
   20    4    6      5.01      0.00
   21    4    6      1.63      0.00
   22    4    6     -0.47      0.00
   23    4    6      0.15      0.00
   24    4    6     -1.11      0.00
   25    4    6      1.58      0.00
   26    4    6     -2.46      0.00
   27    4    6     -0.51      0.00
   28    4    6     -0.59      0.00
  -32    5    6     -0.67      0.00
  -31    5    6     -0.74      0.00
  -30    5    6      0.52      0.00
  -29    5    6     -0.98      0.00
  -28    5    6      0.17      0.00
  -27    5    6      0.73      0.00
  -26    5    6     -1.77      0.00
  -25    5    6     -3.32      0.00
  -24    5    6     -3.46      0.00
  -23    5    6      0.01      0.00
  -22    5    6      1.89      0.00
  -21    5    6      1.22      0.00
  -20    5    6      2.87      0.00
  -19    5    6     -1.49      0.00
  -18    5    6      1.67      0.00
  -17    5    6     -1.62      0.00
  -16    5    6      3.16      0.00
  -15    5    6      2.48      0.00
  -14    5    6     -0.02      0.00
  -13    5    6      1.71      0.00
  -12    5    6      1.89      0.00
  -11    5    6      0.77      0.00
  -10    5    6     -4.04      0.00
   -9    5    6     -0.70      0.00
   -8    5    6     -0.17      0.00
   -7    5    6     -0.38      0.00
   -6    5    6     -7.14      0.00
   -5    5    6     -6.08      0.00
   -4    5    6     10.61      0.00
   -3    5    6     -5.19      0.00
   -2    5    6     -0.44      0.00
   -1    5    6     -1.61      0.00
    0    5    6     -5.19      0.00
    1    5    6     -6.25      0.00
    2    5    6     -0.80      0.00
    3    5    6    -11.74      0.00
    4    5    6      3.55      0.00
    5    5    6      4.57      0.00
    6    5    6      2.80      0.00
    7    5    6      0.58      0.00
    8    5    6     -2.59      0.00
    9    5    6     -3.19      0.00
   10    5    6      0.98      0.00
   11    5    6     -3.68      0.00
   12    5    6     -1.19      0.00
   13    5    6      2.45      0.00
   14    5    6      0.92      0.00
   15    5    6      3.68      0.00
   16    5    6     -0.93      0.00
   17    5    6     -0.32      0.00
   18    5    6      1.54      0.00
   19    5    6      1.19      0.00
   20    5    6      0.07      0.00
   21    5    6      0.61      0.00
   22    5    6      2.33      0.00
   23    5    6     -0.18      0.00
   24    5    6      3.70      0.00
   25    5    6     -2.49      0.00
   26    5    6      4.50      0.00
  -31    6    6     -0.94      0.00
  -30    6    6     -2.88      0.00
  -29    6    6      1.33      0.00
  -28    6    6      1.97      0.00
  -27    6    6      0.16      0.00
  -26    6    6     -1.00      0.00
  -25    6    6     -0.24      0.00
  -24    6    6      1.98      0.00
  -23    6    6      0.61      0.00
  -22    6    6      0.14      0.00
  -21    6    6      1.67      0.00
  -20    6    6     -1.06      0.00
  -19    6    6      3.28      0.00
  -18    6    6     -0.11      0.00
  -17    6    6     -0.19      0.00
  -16    6    6     -2.18      0.00
  -15    6    6     -4.84      0.00
  -14    6    6     -4.00      0.00
  -13    6    6      0.02      0.00
  -12    6    6     -6.17      0.00
  -11    6    6     -0.61      0.00
  -10    6    6     -1.34      0.00
   -9    6    6      0.64      0.00
   -8    6    6      0.97      0.00
   -7    6    6     -3.55      0.00
   -6    6    6     -1.04      0.00
   -5    6    6      1.91      0.00
   -4    6    6     -7.81      0.00
   -3    6    6     -3.90      0.00
   -2    6    6     -0.94      0.00
   -1    6    6      0.49      0.00
    0    6    6      3.35      0.00
    1    6    6      1.56      0.00
    2    6    6      2.84      0.00
    3    6    6      2.26      0.00
    4    6    6      4.19      0.00
    5    6    6     -2.09      0.00
    6    6    6     -3.47      0.00
    7    6    6     -3.82      0.00
    8    6    6      3.61      0.00
    9    6    6     -0.97      0.00
   10    6    6      4.46      0.00
   11    6    6      1.87      0.00
   12    6    6      1.29      0.00
   13    6    6     -0.61      0.00
   14    6    6     -2.41      0.00
   15    6    6     -3.57      0.00
   16    6    6     -2.07      0.00
   17    6    6      1.72      0.00
   18    6    6      4.05      0.00
   19    6    6     -2.57      0.00
   20    6    6      0.63      0.00
   21    6    6     -2.24      0.00
   22    6    6     -5.03      0.00
   23    6    6     -2.55      0.00
   24    6    6     -2.29      0.00
   25    6    6     -0.37      0.00
  -29    7    6      1.59      0.00
  -28    7    6     -0.48      0.00
  -27    7    6      0.42      0.00
  -26    7    6     -1.66      0.00
  -25    7    6     -2.00      0.00
  -24    7    6     -0.69      0.00
  -23    7    6     -4.08      0.00
  -22    7    6     -1.46      0.00
  -21    7    6     -2.91      0.00
  -20    7    6      1.71      0.00
  -19    7    6      0.66      0.00
  -18    7    6      1.36      0.00
  -17    7    6      1.15      0.00
  -16    7    6     -1.18      0.00
  -15    7    6      3.10      0.00
  -14    7    6      1.76      0.00
  -13    7    6      1.48      0.00
  -12    7    6      1.22      0.00
  -11    7    6      0.26      0.00
  -10    7    6     -1.12      0.00
   -9    7    6      3.14      0.00
   -8    7    6     -2.02      0.00
   -7    7    6      5.48      0.00
   -6    7    6     -1.24      0.00
   -5    7    6      1.06      0.00
   -4    7    6     -0.33      0.00
   -3    7    6      5.04      0.00
   -2    7    6      2.65      0.00
   -1    7    6      3.74      0.00
    0    7    6     -2.65      0.00
    1    7    6      3.28      0.00
    2    7    6     -0.36      0.00
    3    7    6      4.57      0.00
    4    7    6      1.35      0.00
    5    7    6      0.77      0.00
    6    7    6     -0.40      0.00
    7    7    6      1.62      0.00
    8    7    6     -2.13      0.00
    9    7    6     -1.42      0.00
   10    7    6     -0.15      0.00
   11    7    6     -4.18      0.00
   12    7    6     -1.84      0.00
   13    7    6     -1.93      0.00
   14    7    6     -2.61      0.00
   15    7    6     -4.47      0.00
   16    7    6      3.17      0.00
   17    7    6     -1.61      0.00
   18    7    6      0.52      0.00
   19    7    6      0.14      0.00
   20    7    6     -1.09      0.00
   21    7    6     -0.23      0.00
   22    7    6      0.23      0.00
   23    7    6      2.01      0.00
  -26    8    6      0.78      0.00
  -25    8    6      5.86      0.00
  -24    8    6      0.35      0.00
  -23    8    6     -1.73      0.00
  -22    8    6      0.79      0.00
  -21    8    6      0.51      0.00
  -20    8    6      0.38      0.00
  -19    8    6      3.00      0.00
  -18    8    6     -1.25      0.00
  -17    8    6     -2.42      0.00
  -16    8    6      0.19      0.00
  -15    8    6     -2.57      0.00
  -14    8    6      0.57      0.00
  -13    8    6      0.01      0.00
  -12    8    6      0.71      0.00
  -11    8    6      3.68      0.00
  -10    8    6      2.35      0.00
   -9    8    6      1.37      0.00
   -8    8    6     -0.63      0.00
   -7    8    6     -3.32      0.00
   -6    8    6      2.63      0.00
   -5    8    6     -1.59      0.00
   -4    8    6      3.99      0.00
   -3    8    6      0.93      0.00
   -2    8    6     -0.66      0.00
   -1    8    6      2.00      0.00
    0    8    6      2.13      0.00
    1    8    6      0.17      0.00
    2    8    6      1.91      0.00
    3    8    6     -2.29      0.00
    4    8    6     -2.01      0.00
    5    8    6     -0.75      0.00
    6    8    6     -4.59      0.00
    7    8    6      1.24      0.00
    8    8    6     -1.67      0.00
    9    8    6      2.71      0.00
   10    8    6     -0.94      0.00
   11    8    6      3.91      0.00
   12    8    6     -3.25      0.00
   13    8    6     -2.84      0.00
   14    8    6     -4.09      0.00
   15    8    6     -2.40      0.00
   16    8    6     -1.44      0.00
   17    8    6     -0.48      0.00
   18    8    6     -2.10      0.00
   19    8    6     -1.15      0.00
   20    8    6     -0.73      0.00
   21    8    6     -0.72      0.00
  -23    9    6      0.50      0.00
  -22    9    6     -2.08      0.00
  -21    9    6      3.43      0.00
  -20    9    6     -1.89      0.00
  -19    9    6      4.31      0.00
  -18    9    6     -2.47      0.00
  -17    9    6      2.01      0.00
  -16    9    6      1.78      0.00
  -15    9    6     -1.80      0.00
  -14    9    6     -0.67      0.00
  -13    9    6     -1.73      0.00
  -12    9    6      0.33      0.00
  -11    9    6     -0.02      0.00
  -10    9    6     -1.30      0.00
   -9    9    6     -1.51      0.00
   -8    9    6     -1.40      0.00
   -7    9    6      0.22      0.00
   -6    9    6     -4.56      0.00
   -5    9    6     -4.67      0.00
   -4    9    6     -5.89      0.00
   -3    9    6     -7.59      0.00
   -2    9    6     -1.64      0.00
   -1    9    6     -2.75      0.00
    0    9    6     -0.52      0.00
    1    9    6     -0.49      0.00
    2    9    6     -0.83      0.00
    3    9    6     -0.62      0.00
    4    9    6      0.78      0.00
    5    9    6     -2.30      0.00
    6    9    6      2.39      0.00
    7    9    6     -3.09      0.00
    8    9    6     -3.21      0.00
    9    9    6     -2.54      0.00
   10    9    6     -2.22      0.00
   11    9    6     -1.09      0.00
   12    9    6     -2.27      0.00
   13    9    6      0.71      0.00
   14    9    6     -1.12      0.00
   15    9    6     -2.33      0.00
   16    9    6      2.35      0.00
   17    9    6     -2.11      0.00
  -17   10    6      0.58      0.00
  -16   10    6      2.60      0.00
  -15   10    6     -1.27      0.00
  -14   10    6      3.18      0.00
  -13   10    6      1.94      0.00
  -12   10    6      0.81      0.00
  -11   10    6     -0.34      0.00
  -10   10    6      0.75      0.00
   -9   10    6     -0.56      0.00
   -8   10    6      2.85      0.00
   -7   10    6     -3.80      0.00
   -6   10    6      1.13      0.00
   -5   10    6      0.46      0.00
   -4   10    6      0.51      0.00
   -3   10    6      2.25      0.00
   -2   10    6      5.00      0.00
   -1   10    6      2.44      0.00
    0   10    6      0.97      0.00
    1   10    6     -1.02      0.00
    2   10    6     -0.36      0.00
    3   10    6     -1.94      0.00
    4   10    6      0.97      0.00
    5   10    6      1.39      0.00
    6   10    6     -1.08      0.00
    7   10    6      0.13      0.00
    8   10    6      0.85      0.00
    9   10    6     -0.42      0.00
   10   10    6      1.56      0.00
   11   10    6     -2.37      0.00
   12   10    6      1.86      0.00
   13   10    6     -1.86      0.00
  -10   11    6      2.52      0.00
   -9   11    6      3.83      0.00
   -8   11    6     -1.80      0.00
   -7   11    6      0.97      0.00
   -6   11    6      3.34      0.00
   -5   11    6      0.62      0.00
   -4   11    6      1.37      0.00
   -3   11    6     -0.35      0.00
   -2   11    6      5.29      0.00
   -1   11    6     -8.40      0.00
    0   11    6     -1.10      0.00
    1   11    6     -0.18      0.00
    2   11    6     -7.48      0.00
    3   11    6      2.89      0.00
  -33    0    7      1.58      0.00
  -31    0    7     -1.53      0.00
  -29    0    7     -2.59      0.00
  -27    0    7    -12.82      0.00
  -25    0    7     -6.11      0.00
  -23    0    7    -10.97      0.00
  -21    0    7     -9.33      0.00
  -19    0    7    -20.99      0.00
  -17    0    7    -27.31      0.00
  -15    0    7      1.72      0.00
  -13    0    7     15.36      0.00
  -11    0    7     19.12      0.00
   -9    0    7    -26.72      0.00
   -7    0    7     33.26      0.00
   -5    0    7     25.13      0.00
   -3    0    7    -27.31      0.00
   -1    0    7   -116.41      0.00
    1    0    7    -10.83      0.00
    3    0    7      9.02      0.00
    5    0    7    -18.19      0.00
    7    0    7    -20.41      0.00
    9    0    7     -7.52      0.00
   11    0    7      7.49      0.00
   13    0    7    -12.07      0.00
   15    0    7    -14.78      0.00
   17    0    7    -10.03      0.00
   19    0    7      2.47      0.00
   21    0    7      9.30      0.00
   23    0    7      7.21      0.00
   25    0    7      3.49      0.00
   27    0    7     -1.27      0.00
   29    0    7     -0.26      0.00
  -36    1    7     -0.46      0.00
  -35    1    7     -0.65      0.00
  -34    1    7     -3.17      0.00
  -33    1    7     -0.51      0.00
  -32    1    7     -4.31      0.00
  -31    1    7      4.36      0.00
  -30    1    7     -0.64      0.00
  -29    1    7     -0.21      0.00
  -28    1    7     -0.62      0.00
  -27    1    7     -0.77      0.00
  -26    1    7      1.05      0.00
  -25    1    7     -1.05      0.00
  -24    1    7     -4.18      0.00
  -23    1    7      9.90      0.00
  -22    1    7      1.74      0.00
  -21    1    7      9.60      0.00
  -20    1    7      5.21      0.00
  -19    1    7      1.77      0.00
  -18    1    7      3.78      0.00
  -17    1    7     -1.65      0.00
  -16    1    7      0.88      0.00
  -15    1    7     -1.97      0.00
  -14    1    7      9.42      0.00
  -13    1    7      0.43      0.00
  -12    1    7     25.91      0.00
  -11    1    7    -22.09      0.00
  -10    1    7      1.14      0.00
   -9    1    7    -10.04      0.00
   -8    1    7     -2.36      0.00
   -7    1    7    -42.33      0.00
   -6    1    7     -0.98      0.00
   -5    1    7     26.91      0.00
   -4    1    7     25.41      0.00
   -3    1    7     49.79      0.00
   -2    1    7      0.25      0.00
   -1    1    7     34.77      0.00
    0    1    7     24.78      0.00
    1    1    7    -20.73      0.00
    2    1    7      2.26      0.00
    3    1    7     -5.37      0.00
    4    1    7     13.65      0.00
    5    1    7      3.76      0.00
    6    1    7     10.48      0.00
    7    1    7     -2.33      0.00
    8    1    7     -5.94      0.00
    9    1    7      3.77      0.00
   10    1    7    -10.81      0.00
   11    1    7      2.62      0.00
   12    1    7     -4.75      0.00
   13    1    7     11.54      0.00
   14    1    7      6.67      0.00
   15    1    7      2.19      0.00
   16    1    7      5.14      0.00
   17    1    7      1.86      0.00
   18    1    7      5.00      0.00
   19    1    7      0.70      0.00
   20    1    7      4.66      0.00
   21    1    7     -3.36      0.00
   22    1    7      4.17      0.00
   23    1    7     -5.50      0.00
   24    1    7      2.82      0.00
   25    1    7     -2.67      0.00
   26    1    7      0.01      0.00
   27    1    7      0.89      0.00
   28    1    7      0.45      0.00
   29    1    7      0.06      0.00
  -36    2    7      3.70      0.00
  -35    2    7      2.99      0.00
  -34    2    7      3.02      0.00
  -33    2    7     -0.30      0.00
  -32    2    7     -0.83      0.00
  -31    2    7     -2.61      0.00
  -30    2    7      1.53      0.00
  -29    2    7      2.72      0.00
  -28    2    7      5.51      0.00
  -27    2    7      3.32      0.00
  -26    2    7     -1.67      0.00
  -25    2    7      5.47      0.00
  -24    2    7     -1.53      0.00
  -23    2    7      3.25      0.00
  -22    2    7      0.27      0.00
  -21    2    7      3.83      0.00
  -20    2    7      4.03      0.00
  -19    2    7      2.95      0.00
  -18    2    7     -9.83      0.00
  -17    2    7      1.40      0.00
  -16    2    7    -20.94      0.00
  -15    2    7     12.33      0.00
  -14    2    7    -14.23      0.00
  -13    2    7     13.84      0.00
  -12    2    7     -2.13      0.00
  -11    2    7     18.44      0.00
  -10    2    7     15.07      0.00
   -9    2    7     15.05      0.00
   -8    2    7    -37.67      0.00
   -7    2    7     29.11      0.00
   -6    2    7    -17.32      0.00
   -5    2    7    -11.27      0.00
   -4    2    7    -15.44      0.00
   -3    2    7    -15.97      0.00
   -2    2    7     10.78      0.00
   -1    2    7     -0.14      0.00
    0    2    7    -15.39      0.00
    1    2    7      9.48      0.00
    2    2    7    -14.51      0.00
    3    2    7      5.94      0.00
    4    2    7    -16.22      0.00
    5    2    7    -16.48      0.00
    6    2    7      8.31      0.00
    7    2    7     -4.59      0.00
    8    2    7     11.56      0.00
    9    2    7      4.76      0.00
   10    2    7     -1.06      0.00
   11    2    7      4.88      0.00
   12    2    7      4.82      0.00
   13    2    7     -7.49      0.00
   14    2    7     -0.84      0.00
   15    2    7     -2.59      0.00
   16    2    7     -1.71      0.00
   17    2    7      0.40      0.00
   18    2    7     -8.88      0.00
   19    2    7      3.33      0.00
   20    2    7     -4.96      0.00
   21    2    7      4.13      0.00
   22    2    7     -0.64      0.00
   23    2    7      2.52      0.00
   24    2    7     -0.52      0.00
   25    2    7      5.35      0.00
   26    2    7      0.72      0.00
   27    2    7      2.79      0.00
   28    2    7      0.66      0.00
   29    2    7      0.55      0.00
  -35    3    7      1.34      0.00
  -34    3    7     -0.84      0.00
  -33    3    7     -2.81      0.00
  -32    3    7      3.16      0.00
  -31    3    7      0.20      0.00
  -30    3    7      5.71      0.00
  -29    3    7      0.50      0.00
  -28    3    7     -0.24      0.00
  -27    3    7     -1.14      0.00
  -26    3    7      3.52      0.00
  -25    3    7     -1.87      0.00
  -24    3    7     -0.50      0.00
  -23    3    7     -4.91      0.00
  -22    3    7     -0.62      0.00
  -21    3    7     -3.51      0.00
  -20    3    7      0.72      0.00
  -19    3    7     -2.75      0.00
  -18    3    7      6.44      0.00
  -17    3    7     -0.97      0.00
  -16    3    7      5.51      0.00
  -15    3    7     -8.17      0.00
  -14    3    7     -0.86      0.00
  -13    3    7    -13.20      0.00
  -12    3    7      8.37      0.00
  -11    3    7     -3.09      0.00
  -10    3    7     -9.68      0.00
   -9    3    7     -2.15      0.00
   -8    3    7     -6.66      0.00
   -7    3    7     -1.77      0.00
   -6    3    7    -22.35      0.00
   -5    3    7     -2.61      0.00
   -4    3    7     15.09      0.00
   -3    3    7      3.94      0.00
   -2    3    7     -9.73      0.00
   -1    3    7     13.51      0.00
    0    3    7     -6.31      0.00
    1    3    7     16.52      0.00
    2    3    7      1.67      0.00
    3    3    7     -7.02      0.00
    4    3    7      3.17      0.00
    5    3    7      2.38      0.00
    6    3    7     -7.50      0.00
    7    3    7      2.51      0.00
    8    3    7    -15.91      0.00
    9    3    7      6.93      0.00
   10    3    7     -5.00      0.00
   11    3    7      3.34      0.00
   12    3    7     -2.07      0.00
   13    3    7     -1.81      0.00
   14    3    7      3.52      0.00
   15    3    7     -1.69      0.00
   16    3    7     -1.32      0.00
   17    3    7     -2.60      0.00
   18    3    7      4.22      0.00
   19    3    7     -2.18      0.00
   20    3    7      4.61      0.00
   21    3    7     -5.57      0.00
   22    3    7      3.00      0.00
   23    3    7     -0.10      0.00
   24    3    7     -1.85      0.00
   25    3    7      1.73      0.00
   26    3    7     -5.33      0.00
   27    3    7     -0.77      0.00
   28    3    7     -0.18      0.00
  -34    4    7      2.40      0.00
  -33    4    7      1.93      0.00
  -32    4    7      2.28      0.00
  -31    4    7      2.24      0.00
  -30    4    7     -2.82      0.00
  -29    4    7     -3.21      0.00
  -28    4    7     -3.05      0.00
  -27    4    7      0.51      0.00
  -26    4    7      0.19      0.00
  -25    4    7      2.55      0.00
  -24    4    7      2.50      0.00
  -23    4    7     -0.79      0.00
  -22    4    7     -1.35      0.00
  -21    4    7     -0.53      0.00
  -20    4    7     -1.97      0.00
  -19    4    7      4.41      0.00
  -18    4    7     -2.52      0.00
  -17    4    7      0.56      0.00
  -16    4    7      1.06      0.00
  -15    4    7     -2.56      0.00
  -14    4    7      5.70      0.00
  -13    4    7      4.24      0.00
  -12    4    7      3.01      0.00
  -11    4    7     -2.09      0.00
  -10    4    7      6.17      0.00
   -9    4    7     -2.18      0.00
   -8    4    7      5.77      0.00
   -7    4    7    -13.39      0.00
   -6    4    7     19.50      0.00
   -5    4    7     -0.30      0.00
   -4    4    7     -3.00      0.00
   -3    4    7     -9.27      0.00
   -2    4    7      3.19      0.00
   -1    4    7     -1.67      0.00
    0    4    7      4.03      0.00
    1    4    7     -7.52      0.00
    2    4    7     -0.36      0.00
    3    4    7     -4.19      0.00
    4    4    7     -1.68      0.00
    5    4    7     -7.62      0.00
    6    4    7     -2.35      0.00
    7    4    7      3.25      0.00
    8    4    7      5.50      0.00
    9    4    7     -1.17      0.00
   10    4    7     -1.39      0.00
   11    4    7     -7.06      0.00
   12    4    7      0.06      0.00
   13    4    7     -0.89      0.00
   14    4    7     -3.68      0.00
   15    4    7      4.27      0.00
   16    4    7     -3.12      0.00
   17    4    7      3.39      0.00
   18    4    7     -1.55      0.00
   19    4    7     -4.31      0.00
   20    4    7     -1.79      0.00
   21    4    7      1.27      0.00
   22    4    7     -1.08      0.00
   24    4    7     -3.49      0.00
   25    4    7      2.32      0.00
   26    4    7     -2.39      0.00
   27    4    7      0.57      0.00
  -33    5    7      1.10      0.00
  -32    5    7     -1.40      0.00
  -31    5    7     -0.42      0.00
  -30    5    7      0.44      0.00
  -29    5    7     -0.02      0.00
  -28    5    7     -0.23      0.00
  -27    5    7      0.73      0.00
  -26    5    7      5.00      0.00
  -25    5    7      2.79      0.00
  -24    5    7      1.19      0.00
  -23    5    7      0.15      0.00
  -22    5    7     -1.92      0.00
  -21    5    7      0.02      0.00
  -20    5    7      0.11      0.00
  -19    5    7     -1.59      0.00
  -18    5    7      3.21      0.00
  -17    5    7     -0.43      0.00
  -16    5    7      1.05      0.00
  -15    5    7      0.34      0.00
  -14    5    7     -3.36      0.00
  -13    5    7     -3.00      0.00
  -12    5    7     -3.90      0.00
  -11    5    7     -1.52      0.00
  -10    5    7     -1.05      0.00
   -9    5    7     -0.36      0.00
   -8    5    7     -5.17      0.00
   -7    5    7      9.77      0.00
   -6    5    7     -0.89      0.00
   -5    5    7     -9.90      0.00
   -4    5    7      2.77      0.00
   -3    5    7      0.20      0.00
   -2    5    7     -1.97      0.00
   -1    5    7      0.46      0.00
    0    5    7      0.91      0.00
    1    5    7      0.88      0.00
    2    5    7      9.90      0.00
    3    5    7     -4.90      0.00
    4    5    7      0.17      0.00
    5    5    7     -2.65      0.00
    6    5    7      1.24      0.00
    7    5    7     -0.28      0.00
    8    5    7     -0.13      0.00
    9    5    7     -2.56      0.00
   10    5    7      7.12      0.00
   11    5    7      0.75      0.00
   12    5    7      2.73      0.00
   13    5    7      1.56      0.00
   14    5    7     -2.86      0.00
   15    5    7      1.26      0.00
   16    5    7     -3.18      0.00
   17    5    7     -3.08      0.00
   18    5    7     -2.46      0.00
   19    5    7     -0.23      0.00
   20    5    7     -0.51      0.00
   21    5    7     -2.60      0.00
   22    5    7     -1.44      0.00
  -31    6    7      2.69      0.00
  -30    6    7     -0.74      0.00
  -29    6    7     -0.80      0.00
  -28    6    7     -1.54      0.00
  -27    6    7      3.73      0.00
  -26    6    7      0.29      0.00
  -25    6    7     -0.22      0.00
  -24    6    7      0.78      0.00
  -23    6    7     -1.33      0.00
  -22    6    7      1.21      0.00
  -21    6    7      0.18      0.00
  -20    6    7     -4.38      0.00
  -19    6    7     -0.30      0.00
  -18    6    7     -4.44      0.00
  -17    6    7     -0.35      0.00
  -16    6    7      1.16      0.00
  -15    6    7      0.97      0.00
  -14    6    7      2.68      0.00
  -13    6    7      3.62      0.00
  -12    6    7      2.35      0.00
  -11    6    7      4.56      0.00
  -10    6    7     -2.16      0.00
   -9    6    7      1.44      0.00
   -8    6    7      1.93      0.00
   -7    6    7      0.91      0.00
   -6    6    7      0.29      0.00
   -5    6    7      7.64      0.00
   -4    6    7      5.37      0.00
   -3    6    7      4.45      0.00
   -2    6    7     -2.52      0.00
   -1    6    7      6.58      0.00
    0    6    7     -1.65      0.00
    1    6    7     -0.15      0.00
    2    6    7     -4.06      0.00
    3    6    7     -4.47      0.00
    4    6    7     -0.87      0.00
    5    6    7      5.53      0.00
    6    6    7      2.72      0.00
    7    6    7     -0.78      0.00
    8    6    7      3.30      0.00
    9    6    7     -4.04      0.00
   10    6    7     -2.07      0.00
   11    6    7     -1.44      0.00
   12    6    7     -1.79      0.00
   13    6    7      2.15      0.00
   14    6    7      2.47      0.00
   15    6    7      3.62      0.00
   16    6    7     -0.12      0.00
   17    6    7     -1.36      0.00
   18    6    7      1.11      0.00
   19    6    7      0.15      0.00
   20    6    7      1.84      0.00
   21    6    7      6.72      0.00
   22    6    7      3.27      0.00
   23    6    7      4.44      0.00
   24    6    7      0.93      0.00
   25    6    7      3.60      0.00
  -29    7    7     -1.01      0.00
  -28    7    7     -1.73      0.00
  -27    7    7      0.76      0.00
  -26    7    7      1.31      0.00
  -25    7    7      0.63      0.00
  -24    7    7      5.11      0.00
  -23    7    7      2.70      0.00
  -22    7    7      2.25      0.00
  -21    7    7     -0.02      0.00
  -20    7    7     -0.14      0.00
  -19    7    7     -1.32      0.00
  -18    7    7      3.00      0.00
  -17    7    7      0.57      0.00
  -16    7    7      1.12      0.00
  -15    7    7     -1.49      0.00
  -14    7    7     -0.42      0.00
  -13    7    7     -1.42      0.00
  -12    7    7      1.47      0.00
  -11    7    7     -1.49      0.00
  -10    7    7      0.51      0.00
   -9    7    7     -0.03      0.00
   -8    7    7     -1.32      0.00
   -7    7    7      1.40      0.00
   -6    7    7     -0.55      0.00
   -5    7    7      0.99      0.00
   -4    7    7     -4.35      0.00
   -3    7    7     -3.25      0.00
   -2    7    7      0.08      0.00
   -1    7    7     -1.39      0.00
    0    7    7     -2.08      0.00
    1    7    7      1.05      0.00
    2    7    7     -5.39      0.00
    3    7    7      1.26      0.00
    4    7    7     -3.12      0.00
    5    7    7      0.25      0.00
    6    7    7     -2.21      0.00
    7    7    7      1.32      0.00
    8    7    7     -0.78      0.00
    9    7    7      0.71      0.00
   10    7    7      4.00      0.00
   11    7    7      5.89      0.00
   12    7    7      5.56      0.00
   13    7    7      9.50      0.00
   14    7    7      6.42      0.00
   15    7    7      1.57      0.00
   16    7    7      0.74      0.00
   17    7    7     -1.34      0.00
   18    7    7      1.44      0.00
   19    7    7     -0.72      0.00
   20    7    7      1.62      0.00
   21    7    7     -0.75      0.00
   22    7    7     -2.18      0.00
   23    7    7     -2.14      0.00
  -26    8    7     -4.14      0.00
  -25    8    7      0.73      0.00
  -24    8    7      1.37      0.00
  -23    8    7      0.53      0.00
  -22    8    7     -0.09      0.00
  -21    8    7      1.25      0.00
  -20    8    7     -4.32      0.00
  -19    8    7      3.81      0.00
  -18    8    7     -0.94      0.00
  -17    8    7      0.76      0.00
  -16    8    7      1.52      0.00
  -15    8    7      0.82      0.00
  -14    8    7      2.42      0.00
  -13    8    7      1.33      0.00
  -12    8    7     -3.18      0.00
  -11    8    7     -0.27      0.00
  -10    8    7     -5.02      0.00
   -9    8    7      2.30      0.00
   -8    8    7      0.71      0.00
   -7    8    7     -1.86      0.00
   -6    8    7      2.57      0.00
   -5    8    7     -4.26      0.00
   -4    8    7      1.85      0.00
   -3    8    7      0.34      0.00
   -2    8    7     -2.38      0.00
   -1    8    7     -0.49      0.00
    0    8    7     -1.24      0.00
    1    8    7     -3.18      0.00
    2    8    7      3.30      0.00
    3    8    7     -2.56      0.00
    4    8    7      3.76      0.00
    5    8    7      2.82      0.00
    6    8    7      0.60      0.00
    7    8    7      2.32      0.00
    8    8    7      1.36      0.00
    9    8    7     -1.88      0.00
   10    8    7     -2.01      0.00
   11    8    7     -3.40      0.00
   12    8    7     -0.54      0.00
   13    8    7      0.15      0.00
   14    8    7      1.24      0.00
   15    8    7     -2.15      0.00
   16    8    7      2.20      0.00
   17    8    7      1.66      0.00
   18    8    7     -1.15      0.00
   19    8    7      3.42      0.00
   20    8    7     -1.53      0.00
  -23    9    7      0.12      0.00
  -22    9    7     -3.40      0.00
  -21    9    7     -0.09      0.00
  -20    9    7     -3.79      0.00
  -19    9    7      1.72      0.00
  -18    9    7     -1.21      0.00
  -17    9    7     -0.64      0.00
  -16    9    7      1.67      0.00
  -15    9    7     -0.10      0.00
  -14    9    7     -0.82      0.00
  -13    9    7     -2.17      0.00
  -12    9    7      0.46      0.00
  -11    9    7     -1.14      0.00
  -10    9    7      3.34      0.00
   -9    9    7     -0.58      0.00
   -8    9    7     -0.85      0.00
   -7    9    7      0.98      0.00
   -6    9    7     -0.25      0.00
   -5    9    7      3.37      0.00
   -4    9    7      1.78      0.00
   -3    9    7      1.46      0.00
   -2    9    7      3.68      0.00
   -1    9    7      1.92      0.00
    0    9    7      5.49      0.00
    1    9    7      2.47      0.00
    2    9    7      1.34      0.00
    3    9    7     -0.29      0.00
    4    9    7     -1.57      0.00
    5    9    7     -3.81      0.00
    6    9    7     -0.47      0.00
    7    9    7      0.27      0.00
    8    9    7      1.17      0.00
    9    9    7      0.89      0.00
   10    9    7      2.65      0.00
   11    9    7      3.85      0.00
   12    9    7      1.40      0.00
   13    9    7      0.56      0.00
   14    9    7      3.86      0.00
   15    9    7     -0.53      0.00
   16    9    7      3.45      0.00
   17    9    7     -2.44      0.00
  -18   10    7     -2.14      0.00
  -17   10    7     -2.22      0.00
  -16   10    7     -0.43      0.00
  -15   10    7     -4.14      0.00
  -14   10    7     -2.89      0.00
  -13   10    7     -2.35      0.00
  -12   10    7     -2.60      0.00
  -11   10    7     -1.73      0.00
  -10   10    7     -0.19      0.00
   -9   10    7     -0.16      0.00
   -8   10    7      3.33      0.00
   -7   10    7      1.46      0.00
   -6   10    7      3.04      0.00
   -5   10    7     -0.58      0.00
   -4   10    7      1.82      0.00
   -3   10    7     -4.38      0.00
   -2   10    7     -3.51      0.00
   -1   10    7      0.69      0.00
    0   10    7     -0.69      0.00
    1   10    7      1.90      0.00
    2   10    7      6.12      0.00
    3   10    7     -0.53      0.00
    4   10    7      2.12      0.00
    5   10    7      1.76      0.00
    6   10    7     -0.13      0.00
    7   10    7      1.03      0.00
    8   10    7     -0.84      0.00
    9   10    7      0.56      0.00
   10   10    7      2.65      0.00
   11   10    7     -0.37      0.00
   12   10    7      1.99      0.00
  -10   11    7     -3.16      0.00
   -9   11    7      0.22      0.00
   -8   11    7     -2.07      0.00
   -7   11    7     -2.33      0.00
   -6   11    7     -5.65      0.00
   -5   11    7     -0.51      0.00
   -4   11    7     -5.96      0.00
   -3   11    7     -4.30      0.00
   -2   11    7      8.08      0.00
   -1   11    7     -0.40      0.00
    0   11    7      7.42      0.00
    1   11    7      7.05      0.00
    2   11    7     -1.66      0.00
  -36    0    8     -0.27      0.00
  -32    0    8     -3.13      0.00
  -30    0    8     -1.45      0.00
  -28    0    8      9.48      0.00
  -26    0    8      2.95      0.00
  -24    0    8      5.19      0.00
  -22    0    8      1.20      0.00
  -20    0    8     16.06      0.00
  -18    0    8     30.54      0.00
  -16    0    8     29.32      0.00
  -14    0    8      6.64      0.00
  -12    0    8      0.48      0.00
  -10    0    8     43.22      0.00
   -8    0    8     17.50      0.00
   -6    0    8     -3.10      0.00
   -4    0    8     -2.26      0.00
   -2    0    8    120.57      0.00
    0    0    8     53.10      0.00
    2    0    8      5.66      0.00
    4    0    8    -11.07      0.00
    6    0    8     15.39      0.00
    8    0    8     13.20      0.00
   10    0    8     -6.78      0.00
   12    0    8     -1.38      0.00
   14    0    8      7.30      0.00
   16    0    8     17.45      0.00
   18    0    8      7.42      0.00
   20    0    8      0.76      0.00
   22    0    8     -3.24      0.00
   24    0    8     -4.74      0.00
   26    0    8      1.70      0.00
   28    0    8      0.09      0.00
  -36    1    8      2.21      0.00
  -35    1    8      1.89      0.00
  -34    1    8      2.67      0.00
  -33    1    8      5.13      0.00
  -32    1    8      1.77      0.00
  -31    1    8      2.90      0.00
  -30    1    8     -0.16      0.00
  -29    1    8      2.35      0.00
  -28    1    8      0.12      0.00
  -27    1    8      0.48      0.00
  -26    1    8      5.65      0.00
  -25    1    8      8.40      0.00
  -24    1    8     -3.07      0.00
  -23    1    8      4.74      0.00
  -22    1    8     -9.39      0.00
  -21    1    8      5.39      0.00
  -20    1    8     -9.91      0.00
  -19    1    8      4.77      0.00
  -18    1    8     -0.85      0.00
  -17    1    8     10.16      0.00
  -16    1    8     -8.95      0.00
  -15    1    8      6.45      0.00
  -14    1    8    -11.57      0.00
  -13    1    8     -2.96      0.00
  -12    1    8      2.16      0.00
  -11    1    8     -0.88      0.00
  -10    1    8      0.14      0.00
   -9    1    8      4.74      0.00
   -8    1    8     34.18      0.00
   -7    1    8     20.08      0.00
   -6    1    8     11.09      0.00
   -5    1    8     -6.65      0.00
   -4    1    8      9.48      0.00
   -3    1    8    -12.53      0.00
   -2    1    8    -38.12      0.00
   -1    1    8    -42.69      0.00
    0    1    8     -2.30      0.00
    1    1    8     -4.55      0.00
    2    1    8      5.99      0.00
    3    1    8    -17.30      0.00
    4    1    8     16.91      0.00
    5    1    8    -18.04      0.00
    6    1    8      6.61      0.00
    7    1    8     -8.84      0.00
    8    1    8      2.43      0.00
    9    1    8     10.20      0.00
   10    1    8      5.54      0.00
   11    1    8     12.55      0.00
   12    1    8     -4.64      0.00
   13    1    8      1.80      0.00
   14    1    8     -2.49      0.00
   15    1    8      0.36      0.00
   16    1    8     -6.65      0.00
   17    1    8      0.58      0.00
   18    1    8     -5.04      0.00
   19    1    8      0.94      0.00
   20    1    8     -4.92      0.00
   21    1    8     -2.43      0.00
   22    1    8      0.30      0.00
   23    1    8     -2.77      0.00
   24    1    8      2.97      0.00
   25    1    8      0.24      0.00
   26    1    8      1.14      0.00
   27    1    8      1.30      0.00
   28    1    8      1.93      0.00
   29    1    8      1.34      0.00
  -36    2    8     -1.49      0.00
  -35    2    8     -2.37      0.00
  -34    2    8      0.88      0.00
  -33    2    8      1.31      0.00
  -32    2    8      2.63      0.00
  -31    2    8     -1.24      0.00
  -30    2    8      1.12      0.00
  -29    2    8     -6.87      0.00
  -28    2    8      1.06      0.00
  -27    2    8     -1.97      0.00
  -26    2    8     -2.22      0.00
  -25    2    8     -0.96      0.00
  -24    2    8     -1.72      0.00
  -23    2    8      0.28      0.00
  -22    2    8     -1.00      0.00
  -21    2    8    -10.59      0.00
  -20    2    8     -1.10      0.00
  -19    2    8     -3.45      0.00
  -18    2    8      0.47      0.00
  -17    2    8      7.08      0.00
  -16    2    8      1.43      0.00
  -15    2    8     15.08      0.00
  -14    2    8      0.12      0.00
  -13    2    8      5.29      0.00
  -12    2    8    -15.70      0.00
  -11    2    8     -8.45      0.00
  -10    2    8    -15.22      0.00
   -9    2    8     26.29      0.00
   -8    2    8    -28.12      0.00
   -7    2    8     19.19      0.00
   -6    2    8    -15.65      0.00
   -5    2    8     31.04      0.00
   -4    2    8    -23.42      0.00
   -3    2    8      3.14      0.00
   -2    2    8     -5.59      0.00
   -1    2    8     16.87      0.00
    0    2    8    -10.80      0.00
    1    2    8      3.81      0.00
    2    2    8    -19.78      0.00
    3    2    8     25.59      0.00
    4    2    8     -3.31      0.00
    5    2    8      3.30      0.00
    6    2    8      5.67      0.00
    7    2    8     -1.30      0.00
    8    2    8      0.80      0.00
    9    2    8     -0.54      0.00
   10    2    8    -10.28      0.00
   11    2    8     -5.18      0.00
   12    2    8      1.42      0.00
   13    2    8     -2.45      0.00
   14    2    8      3.49      0.00
   15    2    8     -5.01      0.00
   16    2    8      4.44      0.00
   17    2    8      3.41      0.00
   18    2    8      0.43      0.00
   19    2    8      3.00      0.00
   20    2    8     -0.52      0.00
   21    2    8      2.68      0.00
   22    2    8     -0.65      0.00
   23    2    8      2.58      0.00
   24    2    8     -3.72      0.00
   25    2    8      2.36      0.00
   26    2    8     -2.44      0.00
   27    2    8      2.07      0.00
   28    2    8     -2.35      0.00
   29    2    8      0.01      0.00
  -35    3    8     -0.14      0.00
  -34    3    8      1.63      0.00
  -33    3    8     -3.73      0.00
  -32    3    8     -0.80      0.00
  -31    3    8     -6.65      0.00
  -30    3    8     -1.20      0.00
  -29    3    8     -0.06      0.00
  -28    3    8     -1.25      0.00
  -27    3    8     -3.62      0.00
  -26    3    8     -0.94      0.00
  -25    3    8     -2.22      0.00
  -24    3    8      4.26      0.00
  -23    3    8     -1.05      0.00
  -22    3    8      4.23      0.00
  -21    3    8      1.32      0.00
  -20    3    8      2.73      0.00
  -19    3    8     -3.58      0.00
  -18    3    8     -0.44      0.00
  -17    3    8     -5.26      0.00
  -16    3    8      2.12      0.00
  -15    3    8     -5.04      0.00
  -14    3    8      7.64      0.00
  -13    3    8    -14.27      0.00
  -12    3    8     12.99      0.00
  -11    3    8     -6.58      0.00
  -10    3    8     11.29      0.00
   -9    3    8     -2.81      0.00
   -8    3    8      6.02      0.00
   -7    3    8     15.74      0.00
   -6    3    8     14.58      0.00
   -5    3    8    -22.73      0.00
   -4    3    8     22.59      0.00
   -3    3    8     -1.20      0.00
   -2    3    8      2.70      0.00
   -1    3    8      2.02      0.00
    0    3    8    -15.53      0.00
    1    3    8     11.49      0.00
    2    3    8      6.16      0.00
    3    3    8     -5.57      0.00
    4    3    8      5.17      0.00
    5    3    8     -2.61      0.00
    6    3    8      4.93      0.00
    7    3    8      6.78      0.00
    8    3    8     -8.27      0.00
    9    3    8     10.48      0.00
   10    3    8     -4.58      0.00
   11    3    8      5.31      0.00
   12    3    8     -2.33      0.00
   13    3    8     -3.16      0.00
   14    3    8     -2.11      0.00
   15    3    8      4.65      0.00
   16    3    8     -0.30      0.00
   17    3    8      0.00      0.00
   18    3    8     -0.83      0.00
   19    3    8     -3.06      0.00
   20    3    8      3.72      0.00
   21    3    8     -6.82      0.00
   22    3    8      1.47      0.00
   23    3    8     -2.09      0.00
   24    3    8     -2.67      0.00
   25    3    8      3.49      0.00
   26    3    8     -2.64      0.00
   27    3    8     -1.45      0.00
   28    3    8      1.88      0.00
  -34    4    8     -2.65      0.00
  -33    4    8     -5.24      0.00
  -32    4    8     -2.55      0.00
  -31    4    8      0.14      0.00
  -30    4    8      2.31      0.00
  -29    4    8      3.06      0.00
  -28    4    8      0.12      0.00
  -27    4    8      1.20      0.00
  -26    4    8     -4.37      0.00
  -25    4    8     -1.92      0.00
  -24    4    8      0.30      0.00
  -23    4    8      1.45      0.00
  -22    4    8      3.45      0.00
  -21    4    8      1.03      0.00
  -20    4    8     -3.95      0.00
  -19    4    8      3.01      0.00
  -18    4    8     -2.30      0.00
  -17    4    8      2.56      0.00
  -16    4    8      2.92      0.00
  -15    4    8     -0.30      0.00
  -14    4    8      1.70      0.00
  -13    4    8      0.30      0.00
  -12    4    8     -3.18      0.00
  -11    4    8      4.69      0.00
  -10    4    8     -8.38      0.00
   -9    4    8      3.94      0.00
   -8    4    8      5.48      0.00
   -7    4    8    -14.92      0.00
   -6    4    8      0.20      0.00
   -5    4    8      4.33      0.00
   -4    4    8      8.15      0.00
   -3    4    8     -5.35      0.00
   -2    4    8     -1.27      0.00
   -1    4    8     -5.90      0.00
    0    4    8      5.49      0.00
    1    4    8     -9.39      0.00
    2    4    8      2.13      0.00
    3    4    8     -1.52      0.00
    4    4    8     12.04      0.00
    5    4    8      4.96      0.00
    6    4    8     -0.43      0.00
    7    4    8     -3.22      0.00
    8    4    8      1.26      0.00
    9    4    8     -1.68      0.00
   10    4    8      3.76      0.00
   11    4    8     -2.13      0.00
   12    4    8      5.15      0.00
   13    4    8      2.34      0.00
   14    4    8      0.92      0.00
   15    4    8      2.56      0.00
   16    4    8     -3.15      0.00
   17    4    8      2.69      0.00
   18    4    8      2.18      0.00
   19    4    8      0.35      0.00
   20    4    8     -1.52      0.00
   21    4    8     -0.25      0.00
   22    4    8     -2.13      0.00
   23    4    8      3.43      0.00
   24    4    8     -2.99      0.00
   25    4    8      3.51      0.00
   26    4    8      0.10      0.00
  -33    5    8      0.69      0.00
  -32    5    8      0.47      0.00
  -31    5    8      1.00      0.00
  -30    5    8      0.22      0.00
  -29    5    8      1.93      0.00
  -28    5    8     -0.29      0.00
  -27    5    8     -4.62      0.00
  -26    5    8     -0.51      0.00
  -25    5    8     -2.41      0.00
  -24    5    8      1.93      0.00
  -23    5    8      2.30      0.00
  -22    5    8     -2.22      0.00
  -21    5    8      3.62      0.00
  -20    5    8      0.39      0.00
  -19    5    8      0.38      0.00
  -18    5    8      0.00      0.00
  -17    5    8     -5.67      0.00
  -16    5    8      0.17      0.00
  -15    5    8     -3.10      0.00
  -14    5    8      0.12      0.00
  -13    5    8      2.85      0.00
  -12    5    8      2.87      0.00
  -11    5    8     -0.22      0.00
  -10    5    8      2.36      0.00
   -9    5    8      2.66      0.00
   -8    5    8     -9.14      0.00
   -7    5    8      1.57      0.00
   -6    5    8      4.26      0.00
   -5    5    8     -0.03      0.00
   -4    5    8     -5.57      0.00
   -3    5    8      5.75      0.00
   -2    5    8      1.43      0.00
   -1    5    8      3.21      0.00
    0    5    8      0.14      0.00
    1    5    8     -0.80      0.00
    2    5    8      4.73      0.00
    3    5    8      2.15      0.00
    4    5    8      0.39      0.00
    5    5    8     -4.22      0.00
    6    5    8      1.90      0.00
    7    5    8      4.69      0.00
    8    5    8      4.29      0.00
    9    5    8     -1.36      0.00
   10    5    8      2.49      0.00
   11    5    8     -4.16      0.00
   12    5    8     -1.69      0.00
   13    5    8     -1.10      0.00
   14    5    8     -4.31      0.00
   15    5    8      4.43      0.00
   16    5    8      1.58      0.00
   17    5    8      3.51      0.00
   18    5    8      1.10      0.00
   19    5    8      0.20      0.00
   20    5    8      1.05      0.00
   21    5    8      1.16      0.00
  -31    6    8     -1.58      0.00
  -30    6    8      1.15      0.00
  -29    6    8      1.73      0.00
  -28    6    8     -3.13      0.00
  -27    6    8     -1.07      0.00
  -26    6    8     -1.61      0.00
  -25    6    8     -1.95      0.00
  -24    6    8     -1.25      0.00
  -23    6    8     -3.28      0.00
  -22    6    8     -0.53      0.00
  -21    6    8      1.52      0.00
  -20    6    8      0.77      0.00
  -19    6    8      3.47      0.00
  -18    6    8      1.46      0.00
  -17    6    8      2.65      0.00
  -16    6    8      1.46      0.00
  -15    6    8      0.08      0.00
  -14    6    8     -0.03      0.00
  -13    6    8     -2.50      0.00
  -12    6    8     -3.90      0.00
  -11    6    8      0.38      0.00
  -10    6    8     -1.06      0.00
   -9    6    8      0.49      0.00
   -8    6    8      0.50      0.00
   -7    6    8      1.27      0.00
   -6    6    8     -2.75      0.00
   -5    6    8     -6.20      0.00
   -4    6    8      1.35      0.00
   -3    6    8      2.48      0.00
   -2    6    8     -8.77      0.00
   -1    6    8      3.28      0.00
    0    6    8     -5.11      0.00
    1    6    8      4.78      0.00
    2    6    8      2.11      0.00
    3    6    8      2.90      0.00
    4    6    8     -5.01      0.00
    5    6    8      0.38      0.00
    6    6    8     -3.39      0.00
    7    6    8     -3.57      0.00
    8    6    8      1.37      0.00
    9    6    8      0.58      0.00
   10    6    8      0.97      0.00
   11    6    8      2.66      0.00
   12    6    8     -2.50      0.00
   13    6    8      2.17      0.00
   14    6    8     -2.99      0.00
   15    6    8      1.78      0.00
   16    6    8      0.95      0.00
   17    6    8      0.64      0.00
   18    6    8      0.24      0.00
   19    6    8      0.02      0.00
   20    6    8     -4.89      0.00
   21    6    8     -0.77      0.00
   22    6    8     -2.75      0.00
   23    6    8     -0.02      0.00
   24    6    8     -3.37      0.00
  -29    7    8      1.64      0.00
  -28    7    8      1.77      0.00
  -27    7    8      1.22      0.00
  -26    7    8      1.12      0.00
  -25    7    8     -3.50      0.00
  -24    7    8     -3.16      0.00
  -23    7    8     -1.67      0.00
  -22    7    8     -2.10      0.00
  -21    7    8      1.79      0.00
  -20    7    8      1.55      0.00
  -19    7    8     -3.67      0.00
  -18    7    8      1.02      0.00
  -17    7    8     -3.59      0.00
  -16    7    8      0.96      0.00
  -15    7    8     -0.25      0.00
  -14    7    8      0.68      0.00
  -13    7    8     -0.14      0.00
  -12    7    8      2.73      0.00
  -11    7    8     -0.20      0.00
  -10    7    8      2.50      0.00
   -9    7    8     -3.45      0.00
   -8    7    8     -0.37      0.00
   -7    7    8     -2.37      0.00
   -6    7    8     -0.51      0.00
   -5    7    8      3.66      0.00
   -4    7    8      1.60      0.00
   -3    7    8     -2.58      0.00
   -2    7    8      2.57      0.00
   -1    7    8     -2.11      0.00
    0    7    8      2.50      0.00
    1    7    8      0.17      0.00
    2    7    8      0.07      0.00
    3    7    8      0.96      0.00
    4    7    8     -1.09      0.00
    5    7    8      1.31      0.00
    6    7    8      0.57      0.00
    7    7    8      1.11      0.00
    8    7    8      0.99      0.00
    9    7    8     -1.57      0.00
   10    7    8     -5.24      0.00
   11    7    8     -4.38      0.00
   12    7    8    -10.09      0.00
   13    7    8     -9.06      0.00
   14    7    8     -5.25      0.00
   15    7    8     -0.85      0.00
   16    7    8     -1.93      0.00
   18    7    8     -0.25      0.00
   19    7    8     -4.16      0.00
   20    7    8      0.52      0.00
   21    7    8     -0.03      0.00
   22    7    8      1.43      0.00
  -27    8    8      1.89      0.00
  -26    8    8     -2.67      0.00
  -25    8    8     -2.57      0.00
  -24    8    8     -0.17      0.00
  -23    8    8     -2.52      0.00
  -22    8    8     -0.54      0.00
  -21    8    8      0.55      0.00
  -20    8    8     -4.97      0.00
  -19    8    8      1.47      0.00
  -18    8    8     -2.82      0.00
  -17    8    8      1.89      0.00
  -16    8    8     -3.15      0.00
  -15    8    8     -2.60      0.00
  -14    8    8     -2.12      0.00
  -13    8    8     -1.50      0.00
  -12    8    8      0.04      0.00
  -11    8    8      3.22      0.00
  -10    8    8     -4.15      0.00
   -9    8    8      2.49      0.00
   -8    8    8     -1.79      0.00
   -7    8    8     -0.71      0.00
   -6    8    8      1.04      0.00
   -5    8    8     -3.43      0.00
   -4    8    8     -0.69      0.00
   -3    8    8      0.85      0.00
   -2    8    8     -0.92      0.00
   -1    8    8      1.80      0.00
    0    8    8      1.40      0.00
    1    8    8     -1.27      0.00
    2    8    8      4.45      0.00
    3    8    8     -4.63      0.00
    4    8    8      0.15      0.00
    5    8    8     -1.50      0.00
    6    8    8     -2.29      0.00
    7    8    8     -3.17      0.00
    8    8    8      0.65      0.00
    9    8    8     -3.30      0.00
   10    8    8      3.84      0.00
   11    8    8     -1.18      0.00
   12    8    8      0.59      0.00
   13    8    8      2.55      0.00
   14    8    8      4.73      0.00
   15    8    8     -2.37      0.00
   16    8    8      2.64      0.00
   17    8    8      1.54      0.00
   18    8    8     -3.20      0.00
   19    8    8      2.90      0.00
  -23    9    8      1.48      0.00
  -22    9    8      3.23      0.00
  -21    9    8      3.86      0.00
  -20    9    8     -1.17      0.00
  -19    9    8      2.78      0.00
  -18    9    8     -0.67      0.00
  -17    9    8     -2.35      0.00
  -16    9    8      1.06      0.00
  -15    9    8      0.99      0.00
  -14    9    8      3.98      0.00
  -13    9    8      0.63      0.00
  -12    9    8      1.69      0.00
  -11    9    8     -2.75      0.00
  -10    9    8      0.63      0.00
   -9    9    8     -0.82      0.00
   -8    9    8      2.63      0.00
   -7    9    8      0.92      0.00
   -6    9    8      0.73      0.00
   -5    9    8      2.74      0.00
   -4    9    8     -0.34      0.00
   -3    9    8      1.40      0.00
   -2    9    8     -1.95      0.00
   -1    9    8     -6.02      0.00
    0    9    8     -2.21      0.00
    1    9    8     -4.64      0.00
    2    9    8      0.30      0.00
    3    9    8      3.14      0.00
    4    9    8      2.42      0.00
    5    9    8      3.67      0.00
    6    9    8     -0.41      0.00
    7    9    8      1.24      0.00
    8    9    8      2.00      0.00
    9    9    8     -0.85      0.00
   10    9    8     -2.96      0.00
   11    9    8      0.09      0.00
   12    9    8     -0.27      0.00
   13    9    8     -3.38      0.00
   14    9    8     -0.47      0.00
   15    9    8     -2.35      0.00
   16    9    8      1.09      0.00
  -18   10    8      1.73      0.00
  -17   10    8     -0.09      0.00
  -16   10    8      5.44      0.00
  -15   10    8      3.02      0.00
  -14   10    8      2.09      0.00
  -13   10    8      4.44      0.00
  -12   10    8      1.90      0.00
  -11   10    8      1.45      0.00
  -10   10    8     -0.40      0.00
   -9   10    8     -1.03      0.00
   -8   10    8     -1.68      0.00
   -7   10    8     -0.69      0.00
   -6   10    8      1.87      0.00
   -5   10    8     -0.88      0.00
   -4   10    8      5.80      0.00
   -3   10    8     -0.47      0.00
   -2   10    8      0.46      0.00
   -1   10    8      0.19      0.00
    0   10    8     -1.78      0.00
    1   10    8     -4.15      0.00
    2   10    8      1.51      0.00
    3   10    8     -3.37      0.00
    4   10    8      0.66      0.00
    5   10    8     -1.92      0.00
    6   10    8      0.21      0.00
    7   10    8     -0.95      0.00
    8   10    8     -1.71      0.00
   10   10    8      0.17      0.00
   11   10    8     -1.85      0.00
  -10   11    8      1.47      0.00
   -9   11    8      0.68      0.00
   -8   11    8      1.70      0.00
   -7   11    8      6.47      0.00
   -6   11    8     -1.57      0.00
   -5   11    8     10.19      0.00
   -4   11    8     -0.65      0.00
   -3   11    8      1.53      0.00
   -1   11    8     -9.17      0.00
    0   11    8    -10.25      0.00
    1   11    8     -6.47      0.00
  -37    0    9      3.83      0.00
  -35    0    9     -0.08      0.00
  -33    0    9      2.65      0.00
  -31    0    9      4.80      0.00
  -29    0    9     -4.11      0.00
  -27    0    9     -0.93      0.00
  -25    0    9     -1.92      0.00
  -23    0    9     10.59      0.00
  -21    0    9      1.34      0.00
  -19    0    9     -8.40      0.00
  -17    0    9    -22.95      0.00
  -15    0    9     -9.03      0.00
  -13    0    9     -6.23      0.00
  -11    0    9    -30.81      0.00
   -9    0    9    -49.59      0.00
   -7    0    9    -41.91      0.00
   -5    0    9      9.78      0.00
   -3    0    9    -71.38      0.00
   -1    0    9    -74.45      0.00
    1    0    9    -58.16      0.00
    3    0    9     10.03      0.00
    5    0    9     -2.89      0.00
    7    0    9    -11.45      0.00
    9    0    9     -1.77      0.00
   11    0    9     11.04      0.00
   13    0    9     12.71      0.00
   15    0    9     -6.60      0.00
   17    0    9     -7.20      0.00
   19    0    9     -6.45      0.00
   21    0    9     -3.91      0.00
   23    0    9      1.39      0.00
   25    0    9     -2.06      0.00
   27    0    9     -0.61      0.00
  -37    1    9     -4.24      0.00
  -36    1    9      1.36      0.00
  -35    1    9     -2.79      0.00
  -34    1    9     -2.22      0.00
  -33    1    9     -5.77      0.00
  -32    1    9     -3.68      0.00
  -31    1    9     -1.38      0.00
  -30    1    9     -2.19      0.00
  -29    1    9      2.32      0.00
  -28    1    9      0.76      0.00
  -27    1    9     -5.52      0.00
  -26    1    9     -6.14      0.00
  -25    1    9     -4.00      0.00
  -24    1    9     -4.45      0.00
  -23    1    9     -0.84      0.00
  -22    1    9     -6.04      0.00
  -21    1    9      8.52      0.00
  -20    1    9     -5.17      0.00
  -19    1    9     -4.41      0.00
  -18    1    9    -14.62      0.00
  -17    1    9      1.08      0.00
  -16    1    9    -17.67      0.00
  -15    1    9      9.83      0.00
  -14    1    9    -19.41      0.00
  -13    1    9     13.59      0.00
  -12    1    9     -5.70      0.00
  -11    1    9      6.87      0.00
  -10    1    9    -13.30      0.00
   -9    1    9    -13.47      0.00
   -8    1    9    -36.96      0.00
   -7    1    9     -0.43      0.00
   -6    1    9    -28.36      0.00
   -5    1    9    -30.20      0.00
   -4    1    9     -4.25      0.00
   -3    1    9     10.13      0.00
   -2    1    9     39.09      0.00
   -1    1    9     13.09      0.00
    0    1    9      2.18      0.00
    1    1    9     21.80      0.00
    2    1    9      6.96      0.00
    3    1    9    -15.18      0.00
    4    1    9     12.52      0.00
    5    1    9    -12.48      0.00
    6    1    9     21.05      0.00
    7    1    9    -10.63      0.00
    8    1    9     -0.16      0.00
    9    1    9     -9.32      0.00
   10    1    9     -8.76      0.00
   11    1    9     -4.94      0.00
   12    1    9     -4.43      0.00
   13    1    9     -7.01      0.00
   14    1    9     -2.40      0.00
   15    1    9      2.21      0.00
   16    1    9     -2.48      0.00
   17    1    9      3.17      0.00
   18    1    9     -5.93      0.00
   19    1    9      8.24      0.00
   20    1    9     -1.90      0.00
   21    1    9      7.01      0.00
   22    1    9      0.21      0.00
   23    1    9      2.30      0.00
   24    1    9     -0.78      0.00
   25    1    9      0.69      0.00
   26    1    9     -0.75      0.00
   27    1    9     -1.50      0.00
   28    1    9     -2.59      0.00
  -36    2    9     -1.07      0.00
  -35    2    9     -1.16      0.00
  -34    2    9     -3.79      0.00
  -33    2    9     -1.56      0.00
  -32    2    9      0.44      0.00
  -31    2    9     -0.59      0.00
  -30    2    9      4.93      0.00
  -29    2    9     -4.04      0.00
  -28    2    9      3.81      0.00
  -27    2    9     -2.57      0.00
  -26    2    9      2.27      0.00
  -25    2    9     -1.50      0.00
  -24    2    9     -3.46      0.00
  -23    2    9     -0.76      0.00
  -22    2    9      5.29      0.00
  -21    2    9      0.14      0.00
  -20    2    9      8.01      0.00
  -19    2    9      0.28      0.00
  -18    2    9      9.05      0.00
  -17    2    9     -7.05      0.00
  -16    2    9     -5.49      0.00
  -15    2    9    -17.19      0.00
  -14    2    9      2.56      0.00
  -13    2    9     -6.27      0.00
  -12    2    9     12.01      0.00
  -11    2    9      1.70      0.00
  -10    2    9     -3.86      0.00
   -9    2    9     10.30      0.00
   -8    2    9     -8.16      0.00
   -7    2    9      1.64      0.00
   -6    2    9    -23.78      0.00
   -5    2    9     30.26      0.00
   -4    2    9     -4.18      0.00
   -3    2    9     16.71      0.00
   -2    2    9    -16.76      0.00
   -1    2    9     13.11      0.00
    0    2    9      4.65      0.00
    1    2    9     15.44      0.00
    2    2    9    -19.32      0.00
    3    2    9     17.18      0.00
    4    2    9     -4.45      0.00
    5    2    9      5.83      0.00
    6    2    9    -12.63      0.00
    7    2    9      0.15      0.00
    8    2    9     -7.82      0.00
    9    2    9     11.16      0.00
   10    2    9     -2.07      0.00
   11    2    9      7.73      0.00
   12    2    9      0.45      0.00
   13    2    9      3.83      0.00
   14    2    9      6.12      0.00
   15    2    9     -5.45      0.00
   16    2    9     -0.43      0.00
   17    2    9     -3.17      0.00
   18    2    9      0.92      0.00
   19    2    9     -2.63      0.00
   20    2    9     -0.40      0.00
   21    2    9     -4.08      0.00
   22    2    9     -0.67      0.00
   23    2    9     -1.80      0.00
   24    2    9     -2.75      0.00
   25    2    9     -2.86      0.00
   26    2    9     -3.94      0.00
   27    2    9      0.38      0.00
   28    2    9     -2.04      0.00
  -36    3    9      0.34      0.00
  -35    3    9      0.53      0.00
  -34    3    9      2.92      0.00
  -33    3    9      1.91      0.00
  -32    3    9      4.83      0.00
  -31    3    9     -0.60      0.00
  -30    3    9      0.14      0.00
  -29    3    9      0.96      0.00
  -28    3    9      1.85      0.00
  -27    3    9      3.53      0.00
  -26    3    9      3.64      0.00
  -25    3    9     -1.53      0.00
  -24    3    9      0.99      0.00
  -23    3    9     -4.48      0.00
  -22    3    9     -1.71      0.00
  -21    3    9     -1.26      0.00
  -20    3    9      0.23      0.00
  -19    3    9      3.02      0.00
  -18    3    9     -1.21      0.00
  -17    3    9      2.42      0.00
  -16    3    9      2.57      0.00
  -15    3    9      3.86      0.00
  -14    3    9      7.24      0.00
  -13    3    9     -3.23      0.00
  -12    3    9      9.31      0.00
  -11    3    9     -7.54      0.00
  -10    3    9      8.75      0.00
   -9    3    9     -1.76      0.00
   -8    3    9     -4.48      0.00
   -7    3    9     -5.24      0.00
   -6    3    9     24.04      0.00
   -5    3    9    -31.03      0.00
   -4    3    9     10.72      0.00
   -3    3    9    -22.62      0.00
   -2    3    9     15.49      0.00
   -1    3    9      0.98      0.00
    0    3    9     -8.61      0.00
    1    3    9     -4.48      0.00
    2    3    9      3.48      0.00
    3    3    9     -9.10      0.00
    4    3    9      3.75      0.00
    5    3    9    -17.49      0.00
    6    3    9      8.65      0.00
    7    3    9      1.92      0.00
    8    3    9     -4.64      0.00
    9    3    9      1.04      0.00
   10    3    9     -6.72      0.00
   11    3    9     -0.20      0.00
   12    3    9      3.48      0.00
   13    3    9      2.03      0.00
   14    3    9     -4.27      0.00
   15    3    9      4.00      0.00
   16    3    9     -4.83      0.00
   17    3    9      4.18      0.00
   18    3    9     -3.51      0.00
   19    3    9      0.50      0.00
   20    3    9      4.65      0.00
   21    3    9     -0.31      0.00
   22    3    9      3.13      0.00
   23    3    9      2.28      0.00
   24    3    9     -2.26      0.00
   25    3    9      6.00      0.00
   26    3    9      1.16      0.00
   27    3    9      1.26      0.00
  -35    4    9      1.67      0.00
  -34    4    9      4.85      0.00
  -33    4    9      1.90      0.00
  -32    4    9      2.25      0.00
  -31    4    9     -0.46      0.00
  -30    4    9     -1.63      0.00
  -29    4    9      0.76      0.00
  -28    4    9     -0.25      0.00
  -27    4    9      6.26      0.00
  -26    4    9      1.59      0.00
  -25    4    9      2.90      0.00
  -24    4    9     -1.37      0.00
  -23    4    9     -2.29      0.00
  -22    4    9     -0.14      0.00
  -21    4    9      0.65      0.00
  -20    4    9     -0.01      0.00
  -19    4    9      1.31      0.00
  -18    4    9      1.50      0.00
  -17    4    9     -0.33      0.00
  -16    4    9     -1.91      0.00
  -15    4    9     -7.38      0.00
  -14    4    9     -1.06      0.00
  -13    4    9     -3.53      0.00
  -12    4    9     -8.09      0.00
  -11    4    9      9.21      0.00
  -10    4    9    -12.22      0.00
   -9    4    9      5.90      0.00
   -8    4    9      0.70      0.00
   -7    4    9      4.21      0.00
   -6    4    9    -12.53      0.00
   -5    4    9     -5.97      0.00
   -4    4    9     -1.14      0.00
   -3    4    9      3.10      0.00
   -2    4    9     -5.77      0.00
   -1    4    9      0.60      0.00
    0    4    9      5.97      0.00
    1    4    9      3.85      0.00
    2    4    9      4.34      0.00
    3    4    9     -9.82      0.00
    4    4    9     -2.29      0.00
    5    4    9      2.53      0.00
    6    4    9     -3.14      0.00
    7    4    9     -0.17      0.00
    8    4    9      0.23      0.00
    9    4    9      1.86      0.00
   10    4    9      6.14      0.00
   11    4    9     -3.30      0.00
   12    4    9      0.72      0.00
   13    4    9     -3.77      0.00
   14    4    9     -0.31      0.00
   15    4    9      0.66      0.00
   16    4    9     -1.51      0.00
   17    4    9     -0.43      0.00
   18    4    9      2.05      0.00
   19    4    9      0.24      0.00
   20    4    9      2.48      0.00
   21    4    9      0.15      0.00
   22    4    9     -1.48      0.00
   23    4    9      4.26      0.00
   24    4    9     -3.04      0.00
   25    4    9      1.20      0.00
   26    4    9     -2.23      0.00
  -33    5    9     -1.03      0.00
  -32    5    9      0.14      0.00
  -31    5    9     -1.29      0.00
  -30    5    9     -1.64      0.00
  -29    5    9     -1.12      0.00
  -28    5    9      3.22      0.00
  -27    5    9      0.19      0.00
  -26    5    9      2.29      0.00
  -25    5    9     -3.50      0.00
  -24    5    9     -1.01      0.00
  -23    5    9      0.84      0.00
  -22    5    9     -4.24      0.00
  -21    5    9      0.43      0.00
  -20    5    9     -6.16      0.00
  -19    5    9      0.14      0.00
  -18    5    9      0.58      0.00
  -17    5    9     -1.19      0.00
  -16    5    9      5.54      0.00
  -15    5    9      2.43      0.00
  -14    5    9      1.08      0.00
  -13    5    9     -1.58      0.00
  -12    5    9      1.28      0.00
  -11    5    9     -3.15      0.00
  -10    5    9      0.33      0.00
   -9    5    9      2.77      0.00
   -8    5    9      3.28      0.00
   -7    5    9     -3.01      0.00
   -6    5    9      3.19      0.00
   -5    5    9     10.14      0.00
   -4    5    9     -5.20      0.00
   -3    5    9      1.43      0.00
   -2    5    9     -1.55      0.00
   -1    5    9      0.83      0.00
    0    5    9     -4.06      0.00
    1    5    9     -5.01      0.00
    2    5    9     -7.84      0.00
    3    5    9      1.70      0.00
    4    5    9      3.62      0.00
    5    5    9     -0.33      0.00
    6    5    9     -4.28      0.00
    7    5    9     -2.11      0.00
    8    5    9     -4.20      0.00
    9    5    9     -3.81      0.00
   10    5    9     -0.11      0.00
   11    5    9     -0.88      0.00
   12    5    9      2.67      0.00
   13    5    9      4.54      0.00
   14    5    9     -4.51      0.00
   15    5    9      2.76      0.00
   16    5    9     -3.76      0.00
   17    5    9      1.11      0.00
   18    5    9      0.77      0.00
   19    5    9      1.75      0.00
   20    5    9      2.00      0.00
  -32    6    9      3.09      0.00
  -31    6    9     -2.91      0.00
  -30    6    9     -0.83      0.00
  -29    6    9      1.06      0.00
  -28    6    9      1.24      0.00
  -27    6    9      1.12      0.00
  -26    6    9      2.45      0.00
  -25    6    9      2.54      0.00
  -24    6    9      4.32      0.00
  -23    6    9      0.85      0.00
  -22    6    9      1.36      0.00
  -21    6    9     -2.11      0.00
  -20    6    9      0.35      0.00
  -19    6    9     -0.30      0.00
  -18    6    9     -2.30      0.00
  -17    6    9     -0.28      0.00
  -16    6    9     -3.36      0.00
  -15    6    9     -1.56      0.00
  -14    6    9     -0.51      0.00
  -13    6    9      1.80      0.00
  -12    6    9      2.16      0.00
  -11    6    9     -0.32      0.00
  -10    6    9     -0.05      0.00
   -9    6    9      1.19      0.00
   -8    6    9     -3.28      0.00
   -7    6    9      0.84      0.00
   -6    6    9      3.95      0.00
   -5    6    9     -7.35      0.00
   -4    6    9     -0.72      0.00
   -3    6    9      2.88      0.00
   -2    6    9     -1.62      0.00
   -1    6    9      3.24      0.00
    0    6    9     -2.66      0.00
    1    6    9      0.81      0.00
    2    6    9     -2.44      0.00
    3    6    9      2.96      0.00
    4    6    9     -2.96      0.00
    5    6    9      3.61      0.00
    6    6    9      0.90      0.00
    7    6    9      0.64      0.00
    8    6    9      0.84      0.00
    9    6    9     -1.88      0.00
   10    6    9      1.92      0.00
   11    6    9      2.04      0.00
   12    6    9     -1.58      0.00
   13    6    9      4.07      0.00
   14    6    9     -4.25      0.00
   15    6    9     -1.80      0.00
   16    6    9     -3.56      0.00
   17    6    9     -3.24      0.00
   18    6    9     -1.11      0.00
   19    6    9      1.38      0.00
   20    6    9     -1.36      0.00
   21    6    9     -2.06      0.00
   23    6    9      0.88      0.00
  -29    7    9     -1.49      0.00
  -28    7    9     -2.01      0.00
  -27    7    9     -1.90      0.00
  -26    7    9      1.81      0.00
  -25    7    9      1.57      0.00
  -24    7    9      1.86      0.00
  -23    7    9      1.93      0.00
  -22    7    9     -2.19      0.00
  -21    7    9      0.03      0.00
  -20    7    9      0.84      0.00
  -19    7    9     -0.92      0.00
  -18    7    9      2.05      0.00
  -17    7    9     -1.96      0.00
  -16    7    9      2.63      0.00
  -15    7    9     -2.16      0.00
  -14    7    9      2.08      0.00
  -13    7    9     -2.93      0.00
  -12    7    9     -2.59      0.00
  -11    7    9     -2.92      0.00
  -10    7    9      2.39      0.00
   -9    7    9     -0.67      0.00
   -8    7    9      2.78      0.00
   -7    7    9     -0.38      0.00
   -6    7    9     -3.53      0.00
   -5    7    9     -0.48      0.00
   -4    7    9      2.29      0.00
   -3    7    9     -0.11      0.00
   -2    7    9      3.37      0.00
   -1    7    9     -3.06      0.00
    0    7    9      3.43      0.00
    1    7    9     -4.55      0.00
    2    7    9      2.44      0.00
    3    7    9      1.76      0.00
    4    7    9      0.90      0.00
    5    7    9     -0.89      0.00
    6    7    9      0.31      0.00
    7    7    9     -4.17      0.00
    8    7    9      0.77      0.00
    9    7    9      1.29      0.00
   10    7    9     -1.98      0.00
   11    7    9      5.55      0.00
   12    7    9      4.88      0.00
   13    7    9      2.66      0.00
   14    7    9      1.81      0.00
   15    7    9      3.67      0.00
   16    7    9      0.98      0.00
   17    7    9      2.37      0.00
   18    7    9      3.56      0.00
   19    7    9     -1.26      0.00
   20    7    9      0.74      0.00
   21    7    9     -0.50      0.00
  -27    8    9      3.88      0.00
  -26    8    9      3.86      0.00
  -25    8    9     -0.87      0.00
  -24    8    9      3.62      0.00
  -23    8    9     -0.92      0.00
  -22    8    9      0.28      0.00
  -21    8    9      3.81      0.00
  -20    8    9      0.81      0.00
  -19    8    9      2.23      0.00
  -18    8    9     -0.48      0.00
  -17    8    9      3.21      0.00
  -16    8    9      0.96      0.00
  -15    8    9      1.33      0.00
  -14    8    9      1.87      0.00
  -13    8    9     -0.83      0.00
  -12    8    9      1.28      0.00
  -11    8    9      3.82      0.00
  -10    8    9     -0.27      0.00
   -9    8    9      2.77      0.00
   -8    8    9     -1.34      0.00
   -7    8    9      0.40      0.00
   -6    8    9      0.66      0.00
   -5    8    9      0.14      0.00
   -4    8    9     -0.54      0.00
   -3    8    9      0.31      0.00
   -2    8    9      0.33      0.00
   -1    8    9      1.69      0.00
    0    8    9      0.22      0.00
    1    8    9     -1.17      0.00
    2    8    9      1.31      0.00
    3    8    9     -2.48      0.00
    4    8    9     -0.14      0.00
    5    8    9      0.31      0.00
    6    8    9      2.66      0.00
    7    8    9      1.24      0.00
    8    8    9      3.82      0.00
    9    8    9      0.92      0.00
   10    8    9      3.69      0.00
   11    8    9      2.72      0.00
   12    8    9     -4.82      0.00
   14    8    9     -0.81      0.00
   15    8    9     -2.39      0.00
   16    8    9     -0.67      0.00
   17    8    9      1.08      0.00
   18    8    9     -1.85      0.00
  -23    9    9     -3.57      0.00
  -22    9    9     -2.46      0.00
  -21    9    9      0.02      0.00
  -20    9    9     -4.56      0.00
  -19    9    9      1.17      0.00
  -18    9    9      1.72      0.00
  -17    9    9     -0.04      0.00
  -16    9    9     -0.50      0.00
  -15    9    9     -2.88      0.00
  -14    9    9     -2.42      0.00
  -13    9    9     -1.40      0.00
  -12    9    9     -0.87      0.00
  -11    9    9      1.01      0.00
  -10    9    9      2.07      0.00
   -9    9    9     -0.98      0.00
   -8    9    9      1.79      0.00
   -7    9    9     -2.13      0.00
   -6    9    9     -1.67      0.00
   -5    9    9     -2.03      0.00
   -4    9    9     -5.08      0.00
   -3    9    9      1.53      0.00
   -2    9    9      0.74      0.00
   -1    9    9      3.09      0.00
    0    9    9      6.06      0.00
    1    9    9      0.56      0.00
    2    9    9      0.68      0.00
    3    9    9     -0.62      0.00
    4    9    9     -3.92      0.00
    5    9    9      1.58      0.00
    6    9    9     -3.08      0.00
    7    9    9     -1.97      0.00
    8    9    9      1.97      0.00
    9    9    9      1.12      0.00
   10    9    9     -0.50      0.00
   11    9    9      0.03      0.00
   12    9    9      1.56      0.00
   13    9    9      0.17      0.00
   14    9    9      1.20      0.00
   15    9    9     -1.46      0.00
  -18   10    9      1.17      0.00
  -17   10    9     -4.71      0.00
  -16   10    9     -2.36      0.00
  -15   10    9      0.35      0.00
  -14   10    9     -2.70      0.00
  -13   10    9     -0.94      0.00
  -12   10    9     -0.55      0.00
  -11   10    9     -1.04      0.00
  -10   10    9     -1.15      0.00
   -9   10    9      0.18      0.00
   -8   10    9     -1.01      0.00
   -7   10    9     -1.14      0.00
   -6   10    9     -2.79      0.00
   -5   10    9     -5.70      0.00
   -4   10    9      1.23      0.00
   -3   10    9     -3.93      0.00
   -2   10    9      3.24      0.00
   -1   10    9     -1.58      0.00
    0   10    9      1.96      0.00
    1   10    9     -2.68      0.00
    2   10    9      0.25      0.00
    3   10    9     -1.48      0.00
    4   10    9      1.61      0.00
    5   10    9     -1.29      0.00
    6   10    9      2.31      0.00
    7   10    9      0.41      0.00
    8   10    9      2.37      0.00
    9   10    9     -1.02      0.00
   10   10    9      0.27      0.00
   -9   11    9     -3.07      0.00
   -8   11    9     -5.94      0.00
   -7   11    9     -0.59      0.00
   -6   11    9     -7.59      0.00
   -5   11    9      3.40      0.00
   -4   11    9     -8.01      0.00
   -3   11    9     10.27      0.00
   -2   11    9      0.27      0.00
   -1   11    9     15.55      0.00
  -36    0   10      1.37      0.00
  -34    0   10      0.95      0.00
  -32    0   10     -4.84      0.00
  -30    0   10     -0.79      0.00
  -28    0   10      1.53      0.00
  -26    0   10      5.98      0.00
  -24    0   10     -9.94      0.00
  -22    0   10    -13.63      0.00
  -20    0   10    -11.72      0.00
  -18    0   10      3.46      0.00
  -16    0   10     -6.73      0.00
  -14    0   10     -1.25      0.00
  -12    0   10     -0.72      0.00
  -10    0   10     29.83      0.00
   -8    0   10     45.58      0.00
   -6    0   10      5.07      0.00
   -4    0   10     15.35      0.00
   -2    0   10     33.48      0.00
    0    0   10     79.43      0.00
    2    0   10     20.38      0.00
    4    0   10      5.85      0.00
    6    0   10      4.51      0.00
    8    0   10     15.05      0.00
   10    0   10     -1.45      0.00
   12    0   10    -19.89      0.00
   14    0   10     -9.62      0.00
   16    0   10     -2.05      0.00
   18    0   10      4.05      0.00
   20    0   10      4.87      0.00
   22    0   10      4.28      0.00
   26    0   10      3.92      0.00
   28    0   10      3.45      0.00
  -37    1   10     -1.11      0.00
  -36    1   10      2.30      0.00
  -35    1   10     -0.51      0.00
  -34    1   10      5.27      0.00
  -33    1   10      3.08      0.00
  -32    1   10      2.82      0.00
  -31    1   10      0.64      0.00
  -30    1   10     -2.73      0.00
  -29    1   10     -1.84      0.00
  -28    1   10      1.94      0.00
  -27    1   10      3.12      0.00
  -26    1   10      3.43      0.00
  -25    1   10      2.92      0.00
  -24    1   10      6.17      0.00
  -23    1   10      2.85      0.00
  -22    1   10     -3.07      0.00
  -21    1   10     -3.68      0.00
  -20    1   10      6.98      0.00
  -19    1   10      4.82      0.00
  -18    1   10     10.14      0.00
  -17    1   10     11.52      0.00
  -16    1   10      8.51      0.00
  -15    1   10     23.75      0.00
  -14    1   10    -10.68      0.00
  -13    1   10      6.42      0.00
  -12    1   10     -4.39      0.00
  -11    1   10     11.65      0.00
  -10    1   10      9.10      0.00
   -9    1   10     28.57      0.00
   -8    1   10     -7.80      0.00
   -7    1   10     41.41      0.00
   -6    1   10     10.36      0.00
   -5    1   10     26.06      0.00
   -4    1   10      6.12      0.00
   -3    1   10    -13.70      0.00
   -2    1   10      5.61      0.00
   -1    1   10      3.03      0.00
    0    1   10    -36.50      0.00
    1    1   10      6.42      0.00
    2    1   10    -12.42      0.00
    3    1   10      8.88      0.00
    4    1   10     -2.96      0.00
    5    1   10    -13.41      0.00
    6    1   10     11.86      0.00
    7    1   10     -5.00      0.00
    8    1   10      6.61      0.00
    9    1   10     -0.05      0.00
   10    1   10      5.42      0.00
   11    1   10      1.87      0.00
   12    1   10     11.61      0.00
   13    1   10      0.61      0.00
   14    1   10      5.53      0.00
   15    1   10     -0.20      0.00
   16    1   10      4.33      0.00
   17    1   10      6.03      0.00
   18    1   10     -3.19      0.00
   19    1   10      4.77      0.00
   20    1   10     -6.67      0.00
   21    1   10      2.32      0.00
   22    1   10     -7.11      0.00
   23    1   10      0.97      0.00
   24    1   10     -3.80      0.00
   25    1   10      0.02      0.00
   26    1   10     -1.22      0.00
   27    1   10      2.84      0.00
   28    1   10     -0.54      0.00
  -36    2   10     -0.96      0.00
  -35    2   10      5.35      0.00
  -34    2   10      1.97      0.00
  -33    2   10      0.02      0.00
  -32    2   10      0.00      0.00
  -31    2   10     -2.07      0.00
  -30    2   10      3.99      0.00
  -29    2   10     -3.30      0.00
  -28    2   10      4.19      0.00
  -27    2   10     -3.45      0.00
  -26    2   10      2.79      0.00
  -25    2   10      4.21      0.00
  -24    2   10      2.23      0.00
  -23    2   10      2.35      0.00
  -22    2   10     -0.54      0.00
  -21    2   10     -0.27      0.00
  -20    2   10     -1.49      0.00
  -19    2   10    -11.51      0.00
  -18    2   10      3.01      0.00
  -17    2   10      0.58      0.00
  -16    2   10     13.10      0.00
  -15    2   10     -4.93      0.00
  -14    2   10     17.46      0.00
  -13    2   10    -11.77      0.00
  -12    2   10     15.99      0.00
  -11    2   10    -13.14      0.00
  -10    2   10      9.67      0.00
   -9    2   10     -3.87      0.00
   -8    2   10     20.55      0.00
   -7    2   10      8.22      0.00
   -6    2   10     -3.82      0.00
   -5    2   10     -4.97      0.00
   -4    2   10     -2.25      0.00
   -3    2   10      5.87      0.00
   -2    2   10     -6.67      0.00
   -1    2   10     -8.57      0.00
    0    2   10      2.51      0.00
    1    2   10      9.17      0.00
    2    2   10     -7.85      0.00
    3    2   10     -7.87      0.00
    4    2   10     -5.62      0.00
    5    2   10      9.48      0.00
    6    2   10     -2.85      0.00
    7    2   10      9.49      0.00
    8    2   10     -7.94      0.00
    9    2   10     10.58      0.00
   10    2   10     -9.49      0.00
   11    2   10      5.44      0.00
   12    2   10    -12.53      0.00
   13    2   10     -1.04      0.00
   14    2   10     -1.41      0.00
   15    2   10      2.96      0.00
   16    2   10     -0.06      0.00
   17    2   10     -1.09      0.00
   18    2   10      0.28      0.00
   19    2   10     -1.28      0.00
   20    2   10      4.49      0.00
   21    2   10     -2.84      0.00
   22    2   10      4.98      0.00
   23    2   10     -0.19      0.00
   24    2   10      5.17      0.00
   25    2   10      1.67      0.00
   26    2   10      2.51      0.00
   27    2   10      1.47      0.00
  -36    3   10     -1.46      0.00
  -35    3   10     -1.65      0.00
  -34    3   10     -4.81      0.00
  -33    3   10     -2.73      0.00
  -32    3   10      0.74      0.00
  -31    3   10      0.02      0.00
  -30    3   10      1.19      0.00
  -29    3   10      0.43      0.00
  -28    3   10     -3.55      0.00
  -27    3   10     -2.02      0.00
  -26    3   10     -1.19      0.00
  -25    3   10      0.46      0.00
  -24    3   10      5.52      0.00
  -23    3   10      0.69      0.00
  -22    3   10      3.92      0.00
  -21    3   10     -1.40      0.00
  -20    3   10     -2.49      0.00
  -19    3   10      5.36      0.00
  -18    3   10     -2.42      0.00
  -17    3   10      3.92      0.00
  -16    3   10     -5.29      0.00
  -15    3   10      3.48      0.00
  -14    3   10     -6.26      0.00
  -13    3   10     -2.39      0.00
  -12    3   10     -4.84      0.00
  -11    3   10     -1.26      0.00
  -10    3   10     -7.15      0.00
   -9    3   10      3.37      0.00
   -8    3   10    -12.66      0.00
   -7    3   10    -13.62      0.00
   -6    3   10     12.31      0.00
   -5    3   10     -6.86      0.00
   -4    3   10     18.20      0.00
   -3    3   10    -25.22      0.00
   -2    3   10      8.26      0.00
   -1    3   10     -4.07      0.00
    0    3   10      0.15      0.00
    1    3   10     -5.93      0.00
    2    3   10      1.82      0.00
    3    3   10      3.25      0.00
    4    3   10     20.37      0.00
    5    3   10    -14.03      0.00
    6    3   10      7.36      0.00
    7    3   10     -6.25      0.00
    8    3   10      3.60      0.00
    9    3   10      1.16      0.00
   10    3   10      3.29      0.00
   11    3   10     -3.36      0.00
   12    3   10      4.41      0.00
   13    3   10      1.25      0.00
   14    3   10     -1.06      0.00
   15    3   10      4.18      0.00
   16    3   10     -3.59      0.00
   17    3   10      7.16      0.00
   18    3   10     -2.46      0.00
   19    3   10     -0.77      0.00
   20    3   10     -1.02      0.00
   21    3   10     -1.01      0.00
   22    3   10     -0.60      0.00
   23    3   10      2.17      0.00
   24    3   10     -4.81      0.00
   25    3   10      0.41      0.00
   26    3   10     -4.34      0.00
  -35    4   10     -2.06      0.00
  -34    4   10     -0.37      0.00
  -33    4   10     -2.60      0.00
  -32    4   10      0.34      0.00
  -31    4   10     -0.09      0.00
  -30    4   10     -1.25      0.00
  -29    4   10      0.02      0.00
  -28    4   10     -7.26      0.00
  -27    4   10     -0.81      0.00
  -26    4   10     -4.31      0.00
  -25    4   10      1.46      0.00
  -24    4   10     -0.86      0.00
  -23    4   10      0.08      0.00
  -22    4   10     -0.57      0.00
  -21    4   10     -0.44      0.00
  -20    4   10     -1.03      0.00
  -19    4   10     -5.49      0.00
  -18    4   10     -4.32      0.00
  -17    4   10     -2.02      0.00
  -16    4   10      5.13      0.00
  -15    4   10     -2.72      0.00
  -14    4   10     10.56      0.00
  -13    4   10      1.95      0.00
  -12    4   10      1.66      0.00
  -11    4   10      4.24      0.00
  -10    4   10     -9.97      0.00
   -9    4   10      3.97      0.00
   -8    4   10     -9.79      0.00
   -7    4   10     15.80      0.00
   -6    4   10      3.39      0.00
   -5    4   10      4.50      0.00
   -4    4   10     -0.27      0.00
   -3    4   10     16.96      0.00
   -2    4   10     -4.32      0.00
   -1    4   10      7.55      0.00
    0    4   10    -10.05      0.00
    1    4   10      2.40      0.00
    2    4   10      5.12      0.00
    3    4   10     -2.39      0.00
    4    4   10     -5.63      0.00
    5    4   10      6.05      0.00
    6    4   10     -1.54      0.00
    7    4   10      8.65      0.00
    8    4   10     -5.30      0.00
    9    4   10     -3.30      0.00
   10    4   10     -1.66      0.00
   11    4   10     -3.65      0.00
   12    4   10     -0.13      0.00
   13    4   10     -1.03      0.00
   14    4   10     -0.14      0.00
   15    4   10      1.20      0.00
   16    4   10     -0.99      0.00
   17    4   10     -3.73      0.00
   18    4   10     -0.36      0.00
   19    4   10     -3.38      0.00
   20    4   10      3.04      0.00
   21    4   10     -0.64      0.00
   22    4   10     -2.28      0.00
   23    4   10      3.51      0.00
   24    4   10     -2.69      0.00
   25    4   10      1.06      0.00
  -33    5   10     -2.96      0.00
  -32    5   10      1.82      0.00
  -31    5   10     -1.08      0.00
  -30    5   10      2.26      0.00
  -29    5   10     -2.52      0.00
  -28    5   10     -0.41      0.00
  -27    5   10     -1.86      0.00
  -26    5   10      2.52      0.00
  -25    5   10     -1.86      0.00
  -24    5   10      2.06      0.00
  -23    5   10      0.27      0.00
  -22    5   10      0.32      0.00
  -21    5   10      6.74      0.00
  -20    5   10     -1.94      0.00
  -19    5   10      6.84      0.00
  -18    5   10      1.17      0.00
  -17    5   10      0.39      0.00
  -16    5   10     -1.89      0.00
  -15    5   10     -2.28      0.00
  -14    5   10      0.16      0.00
  -13    5   10     -1.02      0.00
  -12    5   10     -1.46      0.00
  -11    5   10      3.36      0.00
  -10    5   10      1.71      0.00
   -9    5   10     -3.20      0.00
   -8    5   10      6.61      0.00
   -7    5   10     -6.49      0.00
   -6    5   10     -7.18      0.00
   -5    5   10      2.57      0.00
   -4    5   10     -1.70      0.00
   -3    5   10     -2.14      0.00
   -2    5   10     -1.85      0.00
   -1    5   10      2.29      0.00
    0    5   10      5.33      0.00
    1    5   10      7.79      0.00
    2    5   10     -1.79      0.00
    3    5   10     -0.88      0.00
    4    5   10     -2.14      0.00
    5    5   10      0.97      0.00
    6    5   10     -1.67      0.00
    7    5   10      2.19      0.00
    8    5   10      3.61      0.00
    9    5   10      3.81      0.00
   10    5   10      3.50      0.00
   11    5   10     -0.87      0.00
   12    5   10     -1.42      0.00
   13    5   10      2.93      0.00
   14    5   10     -4.51      0.00
   15    5   10      2.79      0.00
   16    5   10     -3.92      0.00
   17    5   10     -0.27      0.00
   18    5   10     -2.68      0.00
  -32    6   10      3.99      0.00
  -31    6   10      1.38      0.00
  -30    6   10      1.07      0.00
  -29    6   10      0.28      0.00
  -28    6   10      1.29      0.00
  -27    6   10     -1.59      0.00
  -26    6   10      0.14      0.00
  -25    6   10     -4.84      0.00
  -24    6   10     -1.01      0.00
  -23    6   10     -1.23      0.00
  -22    6   10      2.10      0.00
  -21    6   10     -0.81      0.00
  -20    6   10      0.98      0.00
  -19    6   10     -1.30      0.00
  -18    6   10      1.03      0.00
  -17    6   10      0.56      0.00
  -16    6   10      3.39      0.00
  -15    6   10      3.75      0.00
  -14    6   10      0.02      0.00
  -13    6   10     -0.20      0.00
  -12    6   10      2.05      0.00
  -11    6   10     -1.47      0.00
  -10    6   10     -3.74      0.00
   -9    6   10      1.74      0.00
   -8    6   10     -3.25      0.00
   -7    6   10     -0.48      0.00
   -6    6   10      6.77      0.00
   -5    6   10      0.68      0.00
   -4    6   10      0.59      0.00
   -3    6   10     -1.73      0.00
   -2    6   10      3.35      0.00
   -1    6   10     -0.99      0.00
    0    6   10     -0.70      0.00
    1    6   10      1.14      0.00
    2    6   10     -2.15      0.00
    3    6   10      1.83      0.00
    4    6   10     -0.09      0.00
    5    6   10      0.49      0.00
    6    6   10     -0.24      0.00
    7    6   10      0.17      0.00
    8    6   10      0.83      0.00
    9    6   10     -4.54      0.00
   10    6   10      0.88      0.00
   11    6   10     -3.31      0.00
   12    6   10     -3.07      0.00
   13    6   10      2.13      0.00
   14    6   10     -0.30      0.00
   15    6   10      3.87      0.00
   16    6   10      4.38      0.00
   17    6   10     -0.83      0.00
   18    6   10      0.31      0.00
   19    6   10      0.74      0.00
   20    6   10      4.57      0.00
   21    6   10      1.55      0.00
   22    6   10      0.63      0.00
  -30    7   10     -1.47      0.00
  -29    7   10      0.37      0.00
  -28    7   10      0.69      0.00
  -27    7   10     -1.78      0.00
  -26    7   10     -1.55      0.00
  -25    7   10      0.18      0.00
  -24    7   10     -2.31      0.00
  -23    7   10      1.47      0.00
  -22    7   10     -1.83      0.00
  -21    7   10     -1.02      0.00
  -20    7   10     -0.09      0.00
  -19    7   10      0.18      0.00
  -18    7   10      2.41      0.00
  -17    7   10     -2.39      0.00
  -16    7   10      2.66      0.00
  -15    7   10     -4.71      0.00
  -14    7   10      2.70      0.00
  -13    7   10      1.76      0.00
  -12    7   10      3.09      0.00
  -11    7   10     -1.40      0.00
  -10    7   10      1.42      0.00
   -9    7   10     -1.89      0.00
   -8    7   10      0.28      0.00
   -7    7   10      2.76      0.00
   -6    7   10      0.33      0.00
   -5    7   10     -1.06      0.00
   -4    7   10     -1.19      0.00
   -3    7   10     -0.36      0.00
   -2    7   10     -1.66      0.00
   -1    7   10     -0.79      0.00
    0    7   10      5.62      0.00
    1    7   10     -2.09      0.00
    2    7   10      0.14      0.00
    3    7   10     -2.67      0.00
    4    7   10      0.29      0.00
    5    7   10     -0.84      0.00
    6    7   10      3.96      0.00
    7    7   10     -0.99      0.00
    8    7   10      1.05      0.00
    9    7   10      3.47      0.00
   10    7   10     -3.55      0.00
   11    7   10      3.10      0.00
   12    7   10      0.77      0.00
   13    7   10      2.30      0.00
   14    7   10      0.35      0.00
   15    7   10      0.14      0.00
   16    7   10     -2.57      0.00
   17    7   10     -0.67      0.00
   18    7   10      1.03      0.00
   19    7   10      1.62      0.00
   20    7   10      0.33      0.00
  -27    8   10     -1.58      0.00
  -26    8   10      1.05      0.00
  -25    8   10     -2.38      0.00
  -24    8   10      2.41      0.00
  -23    8   10      1.63      0.00
  -22    8   10     -0.58      0.00
  -21    8   10     -1.41      0.00
  -20    8   10      1.03      0.00
  -19    8   10     -2.69      0.00
  -18    8   10     -2.80      0.00
  -17    8   10      0.38      0.00
  -16    8   10     -2.21      0.00
  -15    8   10      2.23      0.00
  -14    8   10      1.10      0.00
  -13    8   10     -1.51      0.00
  -12    8   10     -0.93      0.00
  -11    8   10     -3.36      0.00
  -10    8   10      0.05      0.00
   -9    8   10      0.29      0.00
   -8    8   10      0.66      0.00
   -7    8   10      1.83      0.00
   -6    8   10      0.19      0.00
   -5    8   10      1.52      0.00
   -4    8   10      0.59      0.00
   -3    8   10     -0.95      0.00
   -2    8   10     -0.91      0.00
   -1    8   10     -1.00      0.00
    0    8   10     -1.83      0.00
    1    8   10      0.05      0.00
    2    8   10      1.22      0.00
    3    8   10      2.70      0.00
    4    8   10     -0.18      0.00
    5    8   10     -1.55      0.00
    6    8   10     -0.88      0.00
    7    8   10     -1.13      0.00
    8    8   10     -4.02      0.00
    9    8   10     -1.33      0.00
   10    8   10     -5.71      0.00
   11    8   10      3.41      0.00
   12    8   10     -3.17      0.00
   13    8   10      2.35      0.00
   14    8   10     -1.99      0.00
   15    8   10      3.57      0.00
   16    8   10      0.06      0.00
   17    8   10      1.30      0.00
   18    8   10     -1.37      0.00
  -23    9   10     -0.87      0.00
  -22    9   10      0.18      0.00
  -21    9   10      3.02      0.00
  -20    9   10     -3.18      0.00
  -19    9   10      1.04      0.00
  -18    9   10     -2.51      0.00
  -17    9   10      2.75      0.00
  -16    9   10      1.16      0.00
  -15    9   10      1.92      0.00
  -14    9   10      1.06      0.00
  -13    9   10      2.05      0.00
  -12    9   10     -1.88      0.00
  -11    9   10     -0.29      0.00
  -10    9   10     -2.48      0.00
   -9    9   10     -1.05      0.00
   -8    9   10      0.90      0.00
   -7    9   10      0.08      0.00
   -6    9   10      4.40      0.00
   -5    9   10      3.50      0.00
   -4    9   10     -0.76      0.00
   -3    9   10      2.25      0.00
   -2    9   10     -5.24      0.00
   -1    9   10     -1.79      0.00
    0    9   10     -0.36      0.00
    1    9   10     -1.24      0.00
    2    9   10      0.47      0.00
    3    9   10      2.05      0.00
    4    9   10     -1.46      0.00
    5    9   10      4.17      0.00
    6    9   10     -0.21      0.00
    7    9   10     -3.11      0.00
    8    9   10     -0.05      0.00
    9    9   10     -0.83      0.00
   10    9   10      1.75      0.00
   11    9   10     -0.53      0.00
   12    9   10     -0.92      0.00
   13    9   10     -1.66      0.00
   14    9   10      2.66      0.00
  -18   10   10      3.44      0.00
  -17   10   10      0.26      0.00
  -16   10   10     -0.37      0.00
  -15   10   10      0.31      0.00
  -14   10   10     -0.50      0.00
  -13   10   10     -0.89      0.00
  -12   10   10     -0.68      0.00
  -11   10   10      1.05      0.00
  -10   10   10      1.17      0.00
   -9   10   10     -0.77      0.00
   -8   10   10      1.50      0.00
   -7   10   10      2.54      0.00
   -6   10   10      3.28      0.00
   -5   10   10      1.73      0.00
   -4   10   10      3.01      0.00
   -3   10   10     -4.41      0.00
   -2   10   10      2.73      0.00
   -1   10   10     -6.72      0.00
    0   10   10      2.20      0.00
    1   10   10     -0.19      0.00
    2   10   10      1.33      0.00
    3   10   10      2.48      0.00
    4   10   10      0.26      0.00
    5   10   10     -1.01      0.00
    6   10   10     -1.01      0.00
    7   10   10     -1.91      0.00
    8   10   10      0.29      0.00
    9   10   10      1.14      0.00
   -8   11   10      3.35      0.00
   -7   11   10      2.94      0.00
   -6   11   10     -1.27      0.00
   -5   11   10      6.62      0.00
   -4   11   10     -8.47      0.00
   -3   11   10      7.03      0.00
  -37    0   11     -1.35      0.00
  -35    0   11     -2.94      0.00
  -31    0   11      4.47      0.00
  -29    0   11      0.88      0.00
  -27    0   11     -7.42      0.00
  -25    0   11     -2.07      0.00
  -23    0   11      8.92      0.00
  -21    0   11     17.14      0.00
  -19    0   11      1.70      0.00
  -17    0   11     13.70      0.00
  -15    0   11     10.30      0.00
  -13    0   11     25.43      0.00
  -11    0   11     -1.37      0.00
   -9    0   11    -15.17      0.00
   -7    0   11     -9.29      0.00
   -5    0   11     13.80      0.00
   -3    0   11     23.23      0.00
   -1    0   11    -37.67      0.00
    1    0   11    -27.94      0.00
    3    0   11    -16.94      0.00
    5    0   11      0.55      0.00
    7    0   11    -21.22      0.00
    9    0   11    -14.72      0.00
   11    0   11      6.94      0.00
   13    0   11     12.87      0.00
   15    0   11     10.62      0.00
   17    0   11      1.45      0.00
   19    0   11     -0.09      0.00
   21    0   11     -5.09      0.00
   23    0   11     -8.17      0.00
   25    0   11     -4.95      0.00
   27    0   11     -6.79      0.00
  -37    1   11     -0.78      0.00
  -36    1   11      1.64      0.00
  -35    1   11     -3.73      0.00
  -34    1   11     -1.23      0.00
  -33    1   11     -2.04      0.00
  -32    1   11      0.45      0.00
  -31    1   11      1.18      0.00
  -30    1   11      1.09      0.00
  -29    1   11      0.78      0.00
  -28    1   11     -1.86      0.00
  -27    1   11      0.51      0.00
  -26    1   11     -2.55      0.00
  -25    1   11     -3.51      0.00
  -24    1   11     -2.22      0.00
  -23    1   11      1.13      0.00
  -22    1   11      7.55      0.00
  -21    1   11     -4.08      0.00
  -20    1   11      6.02      0.00
  -19    1   11     -6.96      0.00
  -18    1   11      1.16      0.00
  -17    1   11    -19.26      0.00
  -16    1   11    -15.11      0.00
  -15    1   11     -3.25      0.00
  -14    1   11      1.96      0.00
  -13    1   11     -2.76      0.00
  -12    1   11      3.24      0.00
  -11    1   11    -10.85      0.00
  -10    1   11     -0.35      0.00
   -9    1   11     -7.41      0.00
   -8    1   11    -25.48      0.00
   -7    1   11      3.47      0.00
   -6    1   11    -23.39      0.00
   -5    1   11      2.27      0.00
   -4    1   11     -2.33      0.00
   -3    1   11    -23.87      0.00
   -2    1   11     -0.38      0.00
   -1    1   11     12.85      0.00
    0    1   11     -6.93      0.00
    1    1   11     24.01      0.00
    2    1   11    -22.57      0.00
    3    1   11     29.25      0.00
    4    1   11     -4.21      0.00
    5    1   11     -0.92      0.00
    6    1   11     -2.58      0.00
    7    1   11     -0.80      0.00
    8    1   11      1.92      0.00
    9    1   11      1.18      0.00
   10    1   11     -1.39      0.00
   11    1   11     -2.56      0.00
   12    1   11     -0.05      0.00
   13    1   11     -4.34      0.00
   14    1   11      2.10      0.00
   15    1   11    -10.06      0.00
   16    1   11     -2.88      0.00
   17    1   11     -3.92      0.00
   18    1   11     -3.84      0.00
   19    1   11     -0.77      0.00
   20    1   11     -4.35      0.00
   21    1   11      5.10      0.00
   22    1   11     -2.86      0.00
   23    1   11      3.87      0.00
   24    1   11     -1.08      0.00
   25    1   11      2.28      0.00
   26    1   11     -3.48      0.00
   27    1   11      3.52      0.00
  -37    2   11      2.60      0.00
  -36    2   11     -2.74      0.00
  -35    2   11     -1.26      0.00
  -34    2   11      0.20      0.00
  -33    2   11     -0.80      0.00
  -32    2   11      0.19      0.00
  -31    2   11     -3.15      0.00
  -30    2   11      0.48      0.00
  -29    2   11     -3.04      0.00
  -28    2   11      4.24      0.00
  -27    2   11     -2.31      0.00
  -26    2   11      0.68      0.00
  -25    2   11     -5.15      0.00
  -24    2   11     -3.19      0.00
  -23    2   11     -0.67      0.00
  -22    2   11     -6.53      0.00
  -21    2   11      3.19      0.00
  -20    2   11      4.14      0.00
  -19    2   11      1.79      0.00
  -18    2   11     -1.97      0.00
  -17    2   11      1.31      0.00
  -16    2   11     -0.36      0.00
  -15    2   11     -6.98      0.00
  -14    2   11      1.18      0.00
  -13    2   11    -16.79      0.00
  -12    2   11     15.48      0.00
  -11    2   11    -16.35      0.00
  -10    2   11      9.15      0.00
   -9    2   11    -19.44      0.00
   -8    2   11      0.22      0.00
   -7    2   11    -13.30      0.00
   -6    2   11      3.29      0.00
   -5    2   11    -24.19      0.00
   -4    2   11      3.48      0.00
   -3    2   11     -6.67      0.00
   -2    2   11      9.01      0.00
   -1    2   11    -13.72      0.00
    0    2   11     -5.14      0.00
    1    2   11     -8.25      0.00
    2    2   11     16.80      0.00
    3    2   11    -12.31      0.00
    4    2   11      6.45      0.00
    5    2   11     -4.12      0.00
    6    2   11      4.64      0.00
    7    2   11      1.36      0.00
    8    2   11    -10.36      0.00
    9    2   11      1.71      0.00
   10    2   11     -7.72      0.00
   11    2   11     10.44      0.00
   12    2   11     -1.81      0.00
   13    2   11      6.52      0.00
   14    2   11     -4.94      0.00
   15    2   11      4.63      0.00
   16    2   11     -1.52      0.00
   17    2   11      3.94      0.00
   18    2   11     -0.69      0.00
   19    2   11      1.08      0.00
   20    2   11      3.64      0.00
   21    2   11     -3.09      0.00
   22    2   11      2.15      0.00
   23    2   11     -2.83      0.00
   24    2   11      1.80      0.00
   25    2   11     -1.42      0.00
   26    2   11      2.43      0.00
  -36    3   11     -3.14      0.00
  -35    3   11      6.21      0.00
  -34    3   11      0.02      0.00
  -33    3   11      1.19      0.00
  -32    3   11     -0.88      0.00
  -31    3   11     -1.93      0.00
  -30    3   11     -1.12      0.00
  -29    3   11      2.59      0.00
  -28    3   11      1.25      0.00
  -27    3   11      4.17      0.00
  -26    3   11     -2.34      0.00
  -25    3   11     -3.39      0.00
  -24    3   11     -1.75      0.00
  -23    3   11     -6.64      0.00
  -22    3   11      1.05      0.00
  -21    3   11     -2.00      0.00
  -20    3   11     -2.79      0.00
  -19    3   11     -0.14      0.00
  -18    3   11     -3.79      0.00
  -17    3   11     -1.42      0.00
  -16    3   11     -8.75      0.00
  -15    3   11     -0.19      0.00
  -14    3   11     -2.93      0.00
  -13    3   11      4.53      0.00
  -12    3   11     -9.73      0.00
  -11    3   11      9.78      0.00
  -10    3   11     -8.92      0.00
   -9    3   11     19.18      0.00
   -8    3   11     -1.29      0.00
   -7    3   11      6.80      0.00
   -6    3   11     -7.24      0.00
   -5    3   11      1.58      0.00
   -4    3   11     12.52      0.00
   -3    3   11     -5.75      0.00
   -2    3   11      6.70      0.00
   -1    3   11      4.33      0.00
    0    3   11     10.63      0.00
    1    3   11      8.54      0.00
    2    3   11     -8.63      0.00
    3    3   11     -7.44      0.00
    4    3   11      6.00      0.00
    5    3   11     -5.94      0.00
    6    3   11      6.35      0.00
    7    3   11     -4.34      0.00
    8    3   11      5.08      0.00
    9    3   11     -1.07      0.00
   10    3   11      2.78      0.00
   11    3   11     -7.57      0.00
   12    3   11      0.91      0.00
   13    3   11     -4.73      0.00
   14    3   11      1.53      0.00
   15    3   11     -0.07      0.00
   16    3   11     -4.62      0.00
   17    3   11      1.45      0.00
   18    3   11     -0.82      0.00
   19    3   11     -1.09      0.00
   20    3   11      0.02      0.00
   21    3   11     -1.72      0.00
   22    3   11      0.54      0.00
   23    3   11      1.00      0.00
   24    3   11      0.79      0.00
   25    3   11      4.31      0.00
   26    3   11     -1.75      0.00
  -35    4   11     -0.32      0.00
  -34    4   11      1.30      0.00
  -33    4   11     -1.64      0.00
  -32    4   11      0.92      0.00
  -31    4   11     -0.17      0.00
  -30    4   11     -0.69      0.00
  -29    4   11      5.32      0.00
  -28    4   11     -0.18      0.00
  -27    4   11      2.45      0.00
  -26    4   11     -0.14      0.00
  -25    4   11      2.19      0.00
  -24    4   11     -0.82      0.00
  -23    4   11      2.77      0.00
  -22    4   11     -2.80      0.00
  -21    4   11      1.78      0.00
  -20    4   11      1.81      0.00
  -19    4   11      6.06      0.00
  -18    4   11      3.76      0.00
  -17    4   11      2.80      0.00
  -16    4   11      6.66      0.00
  -15    4   11     -4.69      0.00
  -14    4   11      1.57      0.00
  -13    4   11     -9.49      0.00
  -12    4   11      7.47      0.00
  -11    4   11      3.22      0.00
  -10    4   11      3.70      0.00
   -9    4   11     10.57      0.00
   -8    4   11     -7.04      0.00
   -7    4   11      2.97      0.00
   -6    4   11      2.57      0.00
   -5    4   11     -1.99      0.00
   -4    4   11    -11.93      0.00
   -3    4   11      1.74      0.00
   -2    4   11    -11.89      0.00
   -1    4   11      9.91      0.00
    0    4   11    -12.57      0.00
    1    4   11     -0.95      0.00
    2    4   11      2.42      0.00
    3    4   11      5.65      0.00
    4    4   11     -0.16      0.00
    5    4   11      1.90      0.00
    6    4   11    -10.43      0.00
    7    4   11      6.57      0.00
    8    4   11     -5.44      0.00
    9    4   11      3.58      0.00
   10    4   11      2.17      0.00
   11    4   11      3.60      0.00
   12    4   11      1.43      0.00
   13    4   11      1.69      0.00
   14    4   11     -3.01      0.00
   15    4   11      3.83      0.00
   16    4   11      3.73      0.00
   17    4   11      3.76      0.00
   18    4   11      2.77      0.00
   19    4   11     -2.55      0.00
   21    4   11     -1.34      0.00
   22    4   11     -5.66      0.00
   23    4   11      2.46      0.00
   24    4   11     -2.90      0.00
  -34    5   11      2.95      0.00
  -33    5   11     -0.11      0.00
  -32    5   11      3.16      0.00
  -31    5   11     -1.95      0.00
  -30    5   11      2.55      0.00
  -29    5   11     -0.48      0.00
  -28    5   11      1.34      0.00
  -27    5   11     -0.53      0.00
  -26    5   11      2.21      0.00
  -25    5   11     -1.43      0.00
  -24    5   11      3.88      0.00
  -23    5   11     -1.80      0.00
  -22    5   11     -0.02      0.00
  -21    5   11      0.61      0.00
  -20    5   11     -4.38      0.00
  -19    5   11     -1.19      0.00
  -18    5   11     -5.16      0.00
  -17    5   11      0.46      0.00
  -16    5   11     -1.66      0.00
  -15    5   11     -0.45      0.00
  -14    5   11      1.52      0.00
  -13    5   11      7.01      0.00
  -12    5   11     -6.00      0.00
  -11    5   11      0.78      0.00
  -10    5   11     -2.84      0.00
   -9    5   11     -5.97      0.00
   -8    5   11      2.62      0.00
   -7    5   11      1.12      0.00
   -6    5   11     -2.39      0.00
   -5    5   11     -2.28      0.00
   -4    5   11      3.71      0.00
   -3    5   11      1.90      0.00
   -2    5   11     -0.87      0.00
   -1    5   11     -3.06      0.00
    0    5   11     -2.93      0.00
    1    5   11     -0.51      0.00
    2    5   11      0.24      0.00
    3    5   11      0.50      0.00
    4    5   11     -1.24      0.00
    5    5   11      4.24      0.00
    6    5   11      0.34      0.00
    7    5   11     -1.46      0.00
    8    5   11     -1.37      0.00
    9    5   11     -4.84      0.00
   10    5   11      0.61      0.00
   11    5   11     -2.94      0.00
   12    5   11     -0.86      0.00
   13    5   11      1.44      0.00
   14    5   11     -0.49      0.00
   15    5   11      3.06      0.00
   16    5   11     -2.17      0.00
   17    5   11      0.82      0.00
   18    5   11      6.30      0.00
  -32    6   11     -2.06      0.00
  -31    6   11     -3.84      0.00
  -30    6   11     -1.51      0.00
  -29    6   11     -2.85      0.00
  -28    6   11     -1.71      0.00
  -27    6   11     -1.87      0.00
  -26    6   11      2.62      0.00
  -25    6   11      0.25      0.00
  -24    6   11      0.37      0.00
  -23    6   11     -1.19      0.00
  -22    6   11     -0.42      0.00
  -21    6   11     -2.25      0.00
  -20    6   11      1.98      0.00
  -19    6   11     -2.98      0.00
  -18    6   11      2.62      0.00
  -17    6   11     -4.67      0.00
  -16    6   11     -2.65      0.00
  -15    6   11     -2.05      0.00
  -14    6   11     -2.33      0.00
  -13    6   11     -5.61      0.00
  -12    6   11      0.94      0.00
  -11    6   11      1.80      0.00
  -10    6   11      1.82      0.00
   -9    6   11      4.24      0.00
   -8    6   11     -0.59      0.00
   -7    6   11     -2.70      0.00
   -6    6   11     -3.04      0.00
   -5    6   11      2.13      0.00
   -4    6   11      1.29      0.00
   -3    6   11     -5.67      0.00
   -2    6   11      3.71      0.00
   -1    6   11     -2.54      0.00
    0    6   11      0.89      0.00
    1    6   11      1.37      0.00
    2    6   11      1.80      0.00
    3    6   11     -0.64      0.00
    4    6   11     -0.16      0.00
    5    6   11     -1.95      0.00
    6    6   11     -2.70      0.00
    7    6   11     -0.06      0.00
    8    6   11      0.90      0.00
    9    6   11     -2.44      0.00
   10    6   11      4.86      0.00
   11    6   11     -1.02      0.00
   12    6   11      2.78      0.00
   13    6   11      2.52      0.00
   14    6   11     -1.81      0.00
   15    6   11     -0.29      0.00
   16    6   11      2.90      0.00
   17    6   11      1.37      0.00
   18    6   11      1.39      0.00
   19    6   11     -2.87      0.00
   20    6   11      1.02      0.00
   21    6   11      2.55      0.00
  -30    7   11     -0.48      0.00
  -29    7   11      1.34      0.00
  -28    7   11      2.18      0.00
  -27    7   11      3.16      0.00
  -26    7   11     -1.74      0.00
  -25    7   11      3.25      0.00
  -24    7   11     -1.38      0.00
  -23    7   11      1.69      0.00
  -22    7   11      2.55      0.00
  -21    7   11      1.39      0.00
  -20    7   11     -1.91      0.00
  -19    7   11      0.62      0.00
  -18    7   11     -2.54      0.00
  -17    7   11     -0.39      0.00
  -16    7   11      2.58      0.00
  -15    7   11     -2.00      0.00
  -14    7   11      1.77      0.00
  -13    7   11     -3.46      0.00
  -12    7   11      4.88      0.00
  -11    7   11     -1.48      0.00
  -10    7   11      1.63      0.00
   -9    7   11     -0.01      0.00
   -8    7   11     -2.31      0.00
   -7    7   11     -0.84      0.00
   -6    7   11      0.67      0.00
   -5    7   11     -0.67      0.00
   -4    7   11     -1.81      0.00
   -3    7   11      4.29      0.00
   -2    7   11     -2.11      0.00
   -1    7   11     -2.37      0.00
    0    7   11     -1.81      0.00
    1    7   11     -1.04      0.00
    2    7   11     -0.68      0.00
    3    7   11     -1.27      0.00
    4    7   11     -0.01      0.00
    5    7   11     -0.82      0.00
    6    7   11      0.26      0.00
    7    7   11     -1.09      0.00
    8    7   11      0.31      0.00
    9    7   11      2.01      0.00
   10    7   11     -4.43      0.00
   11    7   11      0.16      0.00
   12    7   11     -7.82      0.00
   13    7   11     -1.29      0.00
   14    7   11     -1.57      0.00
   15    7   11      1.32      0.00
   16    7   11      0.53      0.00
   17    7   11     -0.21      0.00
   18    7   11     -3.39      0.00
   19    7   11     -0.62      0.00
   20    7   11     -0.76      0.00
  -27    8   11     -1.16      0.00
  -26    8   11      1.44      0.00
  -25    8   11     -2.65      0.00
  -24    8   11     -1.34      0.00
  -23    8   11     -1.52      0.00
  -22    8   11     -0.93      0.00
  -21    8   11     -2.82      0.00
  -20    8   11      1.75      0.00
  -19    8   11      2.22      0.00
  -18    8   11      0.68      0.00
  -17    8   11      2.72      0.00
  -16    8   11     -3.28      0.00
  -15    8   11     -0.53      0.00
  -14    8   11     -3.07      0.00
  -13    8   11      0.68      0.00
  -12    8   11      1.41      0.00
  -11    8   11     -0.37      0.00
  -10    8   11      2.54      0.00
   -9    8   11     -0.43      0.00
   -8    8   11     -1.11      0.00
   -7    8   11     -0.28      0.00
   -6    8   11     -2.57      0.00
   -5    8   11     -0.35      0.00
   -4    8   11     -0.56      0.00
   -3    8   11     -1.05      0.00
   -2    8   11      1.34      0.00
   -1    8   11      1.87      0.00
    0    8   11      2.50      0.00
    1    8   11      1.84      0.00
    2    8   11     -2.19      0.00
    3    8   11      3.00      0.00
    4    8   11     -0.09      0.00
    5    8   11      0.59      0.00
    6    8   11      1.69      0.00
    7    8   11      5.51      0.00
[truncated: 2,136,809 more chars]
